# Supplementary material for: Extending Immunological Profiling in the Gilthead Sea Bream, Sparus aurata, by Enriched cDNA Library Analysis, Microarray Design and Initial Studies upon the Inflammatory Response to PAMPs
Source: Int J Mol Sci. 2017 Feb 3;18(2):317. doi: 10.3390/ijms18020317 (PMC5343853; doi:10.3390/ijms18020317)
Supplement: Supplementary file 1 [file ijms-18-00317-s001.zip › Supplementary Tables.xlsx]

## Sheet: Tbale S1
Supplementary Table 1: Characteristics of seabream bacterial- and viral-primed cDNA libraries and ESTs
	Bacterial-Primed Library	Viral-Primed Library
Total # of ESTs >100 bp	3778	3059
Average sequence length	746 bp	785 bp
# of cDNA contigs	646	504
# of cDNA singletons	1303	986
% redundancy	48.4	51.3
# (%) of sequences with	2545 (67.4%)	2179 (71.2%)
Blastx alignments >10-5
Percent redundancy = [1-((# of contigs + # of singletons) / total # ESTs)] * 100

## Sheet: Table S2
Supplementary Table 2. Selection of seabream immune-related large contigs (> 500 nt).
Contig No.	Gene name	Size, nt	BLASTX E-value	Accession No. of Similar Protein	Species Most Similar to
Contig_724	rRNA promoter binding protein	3137	2e-69	NP_671477.1	Rattus norvegicus
Contig_790	LBP (LPS binding protein)/BPI (bactericidal/permeability-increasing protein)-1	3104	1e-114	NP_001118057.1	Oncorhynchus mykiss
Contig_639	Major histocompatibility complex (MHC) class Ib chain	2765	7e-06	BAD13366.1	Paralichthys olivaceus
Contig_8	HSP-90	2703	0.0	AAQ95586.1	Dicentrarchus labrax
Contig_437	VHSV-induced protein	2400	2e-56	ACL98115.1	Epinephelus coioides
Contig_111	Epidermis-type lipoxygenase 3	2332	0.0	NP_001133246.1	Salmo salar
Contig_883	Tumor necrosis factor, alpha-induced protein 2	2323	1e-124	NP_001133726.1	Salmo salar
Contig_113	Stress protein HSC70-1	2302	0.0	BAG82848	Seriola quinqueradiata
Contig_713	Tissue inhibitor of metalloproteinase 2b	2288	1e-121	CAP19941	Sparus aurata
Contig_343	Fish virus induced TRIM protein	2195	0.0	CAP08958	Oncorhynchus mykiss
Contig_635	src-family tyrosine kinase SCK	2139	3e-92	NP_001117012	Salmo salar
Contig_419	Beta-2-microglobulin precursor	1832	8e-37	ACQ58611	Anoplopoma fimbria
Contig_4	Helical cytokine receptor CRFB9	1811	2e-45	CAD67770	Tetraodon nigroviridis
Contig_931	B-cell translocation gene 3, isoform CRA_c	1780	2e-23	EDM10603	Rattus norvegicus
Contig_643	Mitogen-activated protein kinase 6	1684	3e-32	NP_001039017	Danio rerio
Contig_1055	Basic leucine zipper transcription factor, ATF-like	1632	1e-30	NP_001038524	Danio rerio
Contig_691	Type II IL-1 receptor	1631	1e-65	CAL30143	Sparus aurata
Contig_577	Complement component 1 Q subcomponent-binding protein, mitochondrial precursor	1618	1e-114	ACO09614	Osmerus mordax
Contig_447	Multidrug and toxin extrusion protein 1	1572	2e-89	NP_001135236	Salmo salar
Contig_563	Annexin A11	1562	1e-170	NP_001133469	Salmo salar
Contig_340	Interleukin-6	1540	1e-115	ABY76175	Sparus aurata
Contig_921	Lymphocyte cytosolic protein 1 precursor	1511	0.0	CAM82803	Oncorhynchus mykiss
Contig_325	Serine/threonine-protein kinase MST4	1505	5e-28	ACI33699	Salmo salar
Contig_77	MHC class II alpha antigen	1505	1e-106	AAY42849	Sparus aurata
Contig_61	Ubiquitin-conjugating enzyme E2 D2	1499	1e-78	ACO09151	Osmerus mordax
Contig_289	MHC class I alpha antigen	1480	1e-135	ABB04088	Sparus aurata
Contig_657	Mannose 6-phosphate receptor precursor	1467	2e-06	NP_001033033	Takifugu rubripes
Contig_396	T-cell activation Rho GTPase-activating protein	1457	7e-43	NP_001117984	Oncorhynchus mykiss
Contig_947	Immunoglobulin heavy chain	1396	1e-141	AAQ14863AF327364_1	Siniperca chuatsi
Contig_472	Immunoglobulin mu heavy chain	1392	1e-124	AAX78210	Epinephelus coioides
Contig_393	Signal transducer and activator of transcription 3	1381	1e-96	ACN60261	Salmo salar
Contig_95	Hepcidin antimicrobial peptide 4	1370	5e-34	BAH03288	Pagrus auriga
Contig_185	Complement C1q-like protein 2	1349	2e-37	NP_001134256	Salmo salar
Contig_718	FK506-binding protein 1A	1341	9e-53	ACQ57936	Anoplopoma fimbria
Contig_114	Capillary morphogenesis protein 2A	1333	1e-143	ABD74633	Danio rerio
Contig_896	Suppressor of cytokine signaling 3a	1326	2e-78	ABQ53626	Gasterosteus aculeatus
Contig_557	Mx2 protein	1318	7e-66	ACK99553	Sparus aurata
Contig_42	Major histocompatibility complex II gamma chains	1317	1e-110	CAP47207	Sparus aurata
Contig_128	CCAAT/enhancer-binding protein beta 2	1258	1e-110	ACL98106	Epinephelus coioides
Contig_721	Interleukin-1 beta	1252	1e-144	CAD11603	Sparus aurata
Contig_409	THO complex subunit 4	1251	1e-67	ACM09614	Salmo salar
Contig_85	p22phox	1249	1e-69	ABC72123	Siniperca chuatsi
Contig_263	Cathepsin L	1240	1e-108	ABV59078	Lates calcarifer
Contig_1024	Nuclear receptor coactivator 7	1229	1e-64	NP_001095724	Bos taurus
Contig_52	Hepcidin antimicrobial peptide 1	1215	5e-22	BAH03285	Pagrus auriga
Contig_684	MHC class II antigen beta chain	1201	1e-97	ACA63825	Epinephelus akaara
Contig_474	HSP70	1182	1e-134	AAX07834	Acanthopagrus schlegelii
Contig_912	Cyclophilin A	1172	2e-71	ABM92916	Argopecten irradians
Contig_584	Squamous-cell carcinoma T-cell-recognized antigen	1132	1e-145	AAG28762AF299060_1	Tetraodon nigroviridis
Contig_106	Ras-related protein Rap-1b precursor	1114	1e-52	ACQ58088	Anoplopoma fimbria
Contig_245	Tumor necrosis factor receptor superfamily member 11B precursor	1112	1e-69	ACI69159	Salmo salar
Contig_41	Hepcidin 2	1109	2e-28	ABV01931	Sparus aurata
Contig_576	MHC class I alpha antigen	1100	1e-155	ABB04088	Sparus aurata
Contig_540	Erythropoietin receptor	1081	2e-82	NP_001133707	Salmo salar
Contig_161	Inhibitor kappa B alpha	1076	1e-142	ABO38854	Paralichthys olivaceus
Contig_241	Major histocompatibility complex (MHC) class Ib chain	1064	4e-07	BAD13366	Paralichthys olivaceus
Contig_868	Translationally-controlled tumor protein	1050	1e-57	ACI69962	Salmo salar
Contig_344	Annexin A5	1048	1e-104	ACQ58091	Anoplopoma fimbria
Contig_611	Complement C1q-like protein 2	1040	4e-37	NP_001134256	Salmo salar
Contig_86	Plasminogen activator inhibitor 1 RNA-binding protein	1040	7e-78	ACI33707	Salmo salar
Contig_25	Lysozyme	1022	1e-102	CAO78618	Sparus aurata
Contig_532	Peroxiredoxin-1	1015	1e-106	ACQ58196	Anoplopoma fimbria
Contig_112	p40phox	1005	1e-155	ABC72119	Siniperca chuatsi
Contig_1084	Mitogen-activated protein kinase kinase kinase 8	960	3e-14	ACN11210	Salmo salar
Contig_768	Interleukin-6 receptor subunit alpha precursor	942	2e-08	ACN10857	Salmo salar
Contig_508	Immunoglobulin-binding protein 1	933	4e-92	NP_001140137	Salmo salar
Contig_647	Myeloid differentiation factor 88	923	9e-76	ACL14361	Larimichthys crocea
Contig_819	Class I helical cytokine receptor number 25	915	6e-82	AAR25688	Tetraodon nigroviridis
Contig_615	Interferon stimulated gene 15	906	3e-48	BAG72218	Sebastes schlegelii
Contig_233	Skin mucus antibacterial l-amino acid oxidase	905	7e-78	BAF43314	Sebastes schlegelii
Contig_829	Interferon regulatory factor 2-binding protein 2-A	901	1e-121	NP_001133325	Salmo salar
Contig_1111	CD63 antigen	900	5e-82	ACQ58073	Anoplopoma fimbria
Contig_922	Lymphokine-activated killer T-cell-originated protein kinase homolog	895	9e-46	ACI68688	Salmo salar
Contig_1056	Immunoglobulin heavy chain	887	2e-73	AAY42141	Siniperca chuatsi
Contig_89	CD9 antigen	887	1e-71	ACQ58340	Anoplopoma fimbria
Contig_791	Interleukin-8 receptor CXCR1	874	1e-101	ABM66445	Siniperca chuatsi
Contig_708	CCAAT/enhancer binding protein alpha	868	2e-35	ABJ98668	Scophthalmus maximus
Contig_696	TNFAIP3-interacting protein 2	866	3e-74	ACN10529	Salmo salar
Contig_715	JNK1	857	3e-37	ABS20065	Monopterus albus
Contig_291	C-C motif chemokine 19 precursor	844	1e-24	ACQ57919	Anoplopoma fimbria
Contig_40	High affinity immunoglobulin epsilon receptor subunit gamma precursor	836	4e-27	ACQ59066	Anoplopoma fimbria
Contig_143	Immunoglobulin light chain	682	3e-27	CAC19374	Dicentrarchus labrax
Contig_490	Apolipoprotein E1	676	1e-46	NP_001072060	Takifugu rubripes
Contig_616	Retinoid X receptor beta	550	6e-37	CAD45002	Takifugu rubripes
Contig_673	CC chemokine ligand 4	529	3e-43	CAO78735	Sparus aurata

## Sheet: Table S3
Supplementary Table 3: Percentage of seabream contigs from bacterial- and viral-primed libraries in Gene Ontology (GO) categories.
			Percent Contigs in GO Category
GO Category			Bacterial-Primed Library	Viral-Primed Library
metabolism			23.9	24.41
carrier proteins/membrane transport			14.27	15.45
effectors/modulators; cell communication			12.02	10.48
nucleoside, nucleotide and nucleic acid metabolism			7.51	7.45
intracellular transducers signal transduction			5.26	4.28
stress response			3.88	3.72
protein modification			3.25	2.21
carbohydrate metabolism			2.63	1.1
cytoskeleton organization and biogenesis			2.5	1.93
cell structure/motility			2.25	1.1
lipid metabolism			2	3.17
embryonic development			1.88	2.07
apoptosis			1.63	1.66
post-translational trafficking protein localization			1.63	1.79
cell cycle			1.5	2.34
amino acid metabolism			1.38	2.76
energy/TCA cycle			1.38	1.38
immunology immune response			1.38	0.55
tRNA metabolism			1.25	2.21
RNA synthesis transcription DNA-dependent			1.25	1.52
proteolysis and peptidolysis			1.25	1.1
cofactor, cofactor metabolism			1.13	0.97
protein synthesis			1.13	1.93
RNA processing			1	0.83
post-translational modification/targeting			0.75	0.69
cell signaling/communication			0.63	0.69
cell adhesion			0.5	0.97
DNA synthesis/replication			0.38	0.55
DNA repair			0.25	0.28
glycolysis			0.13	0.14
tricarboxylic acid cycle			0.13	0.14
cell division cytokinesis			0	0.14

## Sheet: Table S4
Supplementary Table 4: Seabream genes diferentaially expressed in response to bacterial stimuli
Contig No.	Gene Name	No. of contigs in Bacterial-Primed Library	No. of contigs in Viral-Primed Library	Total No. of contigs	% of Total Contigs
Contig_724	rRNA promoter binding protein	63	0	63	100
Contig_10	mFLJ00348 protein	26	0	26	100
Contig_713	Tissue inhibitor of metalloproteinase 2b	26	0	26	100
Contig_1055	Basic leucine zipper transcription factor, ATF-like	13	0	13	100
Contig_149	6-phosphofructo-2-kinase/fructose-2,6-biphosphatase 3	10	0	10	100
Contig_890	LBP/BPI-1	10	0	10	100
Contig_153	40S ribosomal protein S11	8	0	8	100
Contig_721	Interleukin-1 beta	8	0	8	100
Contig_726	Acetyl-coenzyme A synthetase 2-like, mitochondrial precursor	8	0	8	100
Contig_101	Sodium/potassium-transporting ATPase subunit beta-233	7	0	7	100
Contig_127	Eukaryotic translation initiation factor 4A, isoform 1B	7	0	7	100
Contig_775	Spectrin, beta, non-erythrocytic 2 (SPTBN2)	7	0	7	100
Contig_1105	Muscleblind-like protein 1D	7	0	7	100
Contig_733	Ribosomal protein L12	6	0	6	100
Contig_976	Ribosomal protein L39	6	0	6	100
Contig_1005	60S acidic ribosomal protein P2	6	0	6	100
Contig_1016	Calponin 2	6	0	6	100
Contig_1026	60S ribosomal protein L23a	6	0	6	100
Contig_26	Ribosomal protein L18	5	0	5	100
Contig_133	Ribosomal protein S25	5	0	5	100
Contig_147	SAM domain-containing protein SAMSN-1	5	0	5	100
Contig_728	Scavenger receptor cysteine-rich protein type 12 precursor	5	0	5	100
Contig_732	Rho GDP-dissociation inhibitor 1	5	0	5	100
Contig_734	Ras homolog gene family, member Gb (Rhogb protein)	5	0	5	100
Contig_881	Calcium-binding mitochondrial carrier protein	5	0	5	100
Contig_887	Nucleoside phosphorylase	5	0	5	100
Contig_913	14-3-3-like protein 1	5	0	5	100
Contig_921	Lymphocyte cytosolic protein 1 precursor	5	0	5	100
Contig_927	Gelsolin precursor	5	0	5	100
Contig_975	LIM domain only 2 (rhombotin-like 1)	5	0	5	100
Contig_464	Hepcidin 1	36	6	42	85.7143
Contig_27	Butyrate response factor 1	6	1	7	85.7143
Contig_684	MHC class II antigen beta chain	6	1	7	85.7143
Contig_857	60S ribosomal protein L35	6	1	7	85.7143
Contig_931	B-cell translocation gene 3, isoform CRA_c	6	1	7	85.7143
Contig_88	Actin, cytoplasmic 1	34	7	41	82.9268
Contig_128	CCAAT/enhancer-binding protein beta 2	5	1	6	83.3333
Contig_641	Myeloid differentiation factor 88	5	1	6	83.3333
Contig_723	40S ribosomal protein S19	5	1	6	83.3333
Contig_762	Adenine nucleotide translocator s6	5	1	6	83.3333
Contig_1039	ATP synthase lipid-binding protein, mitochondrial precursor	5	1	6	83.3333
Contig_268	Ribosomal protein L27	4	1	5	80
Contig_516	Ribosomal protein L6	4	1	5	80
Contig_926	60S ribosomal protein L28	4	1	5	80
Contig_1091	40S ribosomal protein S30	4	1	5	80
Contig_62	Hepcidin 2	57	15	72	79.1667
Contig_8	HSP-90	23	7	30	76.6667

## Sheet: Table S5
Supplementary Table 5: Seabream genes diferentially expressed in response to viral stimuli
Contig No.	Gene Name	No. of contigs in Bacterial-Primed Library	No. of contigs in Viral-Primed Library	Total No. of contigs	% of Total Contigs
Contig_185	Complement C1q-like protein 2 precursor	0	5	5	100
Contig_252	Cytochrome b	0	5	5	100
Contig_299	Ferritin heavy subunit	0	5	5	100
Contig_415	Interferon stimulated gene 15	0	5	5	100
Contig_494	Glutathione S-transferase	0	5	5	100
Contig_519	Brain protein 44-like protein	0	5	5	100
Contig_547	Asparaginyl endopeptidase	0	5	5	100
Contig_563	Annexin A1-1	0	5	5	100
Contig_655	Bax inhibitor 1	0	5	5	100
Contig_265	C8orf4 homolog	0	6	6	100
Contig_276	Bsg protein	0	6	6	100
Contig_404	Glycoprotein [Viral hemorrhagic septicemia virus]	0	6	6	100
Contig_437	VHSV-induced protein	0	6	6	100
Contig_199	Dynactin subunit 3	0	7	7	100
Contig_332	Ubiquitin/ribosomal fusion protein homologue	0	7	7	100
Contig_643	Mitogen-activated protein kinase 6	0	7	7	100
Contig_157	Mitochondrial import receptor subunit TOM22 homolog	0	8	8	100
Contig_647	Complement component 1 Q subcomponent-binding protein, mitochondrial precursor	0	8	8	100
Contig_405	Translation factor sui1-like	0	12	12	100
Contig_574	40S ribosomal protein S3a	0	15	15	100
Contig_362	Selenoprotein P, plasma, 1a	3	66	69	95.6522
Contig_639	Major histocompatibility complex (MHC) class Ib chain	2	17	19	89.4737
Contig_193	Glycine N-acyltransferase	1	6	7	85.7143
Contig_229	Beta globin	22	123	145	84.8276
Contig_301	Alpha-1 globin	7	39	46	84.7826
Contig_456	Cytochrome c oxidase subunit 2	2	11	13	84.6154
Contig_341	Uridine phosphorylase, like	2	10	12	83.3333
Contig_407	Carbonic anhydrase	1	5	6	83.3333
Contig_870	S-phase kinase-associated protein 1	1	5	6	83.3333
Contig_1062	Ribosomal protein L9	1	5	6	83.3333
Contig_532	Peroxiredoxin-1	1	4	5	80
Contig_586	Iron-sulfur cluster assembly enzyme ISCU, mitochondrial precursor	1	4	5	80
Contig_624	Prostate stem cell antigen precursor-like	1	4	5	80
Contig_722	FAM109A	1	4	5	80
Contig_406	Alpha-2 globin	28	96	124	77.4194

## Sheet: Table S6a
Supplementary Table 6a: Seabream genes diferentially expressed after LPS (6 h) treatment
Description	p-value	FC	Regulation
Sparus aurata glucokinase gene, 5' flanking region	0.02	3.12376	up
elongation factor 1alpha [Pagrus major]	0.02	2.59578	up
selenoprotein W2a [Oreochromis mossambicus]	0.03	2.27725	up
interleukin8 receptor CXCR1 [Siniperca chuatsi]	0.02	2.26888	up
ribosomal protein L7a [Solea senegalensis]	0.04	2.24981	up
cysteinerich protein 2 [Danio rerio]	0.03	2.15953	up
Thioredoxin [Salmo salar]	0.01	2.15717	up
nascent polypeptideassociated complex subunit alpha [Perca flavescens]	0.03	2.11784	up
Anterior gradient protein 3 homolog precursor [Esox lucius]	0	2.101	up
Protein transport protein Sec61 subunit gamma	0.02	2.1009	up
ER lumen protein retaining receptor 2 [Salmo salar]	0.05	2.09341	up
Pseudopleuronectes americanus FK506binding protein 2 precursor (FKBP2) mRNA, partial cds	0.01	2.09299	up
ribosomal protein L10a [Solea senegalensis]	0.03	2.04844	up
Vacuolar proton pump subunit G 1 [Salmo salar]	0.02	2.0383	up
Nucleolin [Salmo salar]	0.03	2.00582	down
ferritin heavy subunit [Epinephelus awoara]	0.01	2.00465	up
interleukin7 [Takifugu rubripes]	0.04	2.00179	up
40S ribosomal protein S30 [Hippocampus comes]	0.02	1.99166	up
ribosomal protein L23a [Solea senegalensis]	0.01	1.98188	up
Lithognathus mormyrus clone lithmor433 mRNA sequence	0.04	1.9732	up
interleukin8like protein [Siniperca chuatsi]	0.02	1.96832	up
ribosomal protein S25 [Solea senegalensis]	0.03	1.96006	up
Lithognathus mormyrus clone lmos9p01c04 mRNA sequence	0.04	1.95836	up
Elongation factor 1delta [Salmo salar]	0.05	1.95567	up
60S ribosomal protein L11 [Platichthys flesus]	0.01	1.95201	up
60S ribosomal protein L15	0.03	1.95135	up
ribosomal protein L27a [Solea senegalensis]	0.04	1.94343	up
large P2 [Danio rerio]	0.03	1.94082	up
Elongation factor 1beta [Salmo salar]	0.02	1.9394	up
ribosomal protein L21 [Solea senegalensis]	0.04	1.93892	up
ribosomal protein L30 [Solea senegalensis]	0.03	1.93706	up
40S ribosomal protein S14 [Scophthalmus maximus]	0.05	1.93499	up
Ironsulfur cluster assembly enzyme ISCU, mitochondrial precursor [Salmo salar]	0	1.93375	up
ribosomal protein S5 [Solea senegalensis]	0.04	1.93022	up
ribosomal protein L18 [Pagrus major]	0.04	1.92341	up
cytochrome c oxidase subunit II [Pagellus bogaraveo]	0.04	1.92044	up
40S ribosomal protein S11 [Scophthalmus maximus]	0.04	1.91317	up
actinrelated protein 2/3 complex [Pagrus major]	0.03	1.91132	up
asparaginelinked glycosylation 9 protein [Danio rerio]	0.02	1.90813	up
ribosomal protein S3a [Solea senegalensis]	0.02	1.90724	up
Profilin2 [Salmo salar]	0.02	1.90693	up
S100like calcium binding protein [Epinephelus coioides]	0.04	1.90676	up
40S ribosomal protein Salike protein [Sparus aurata]	0.04	1.90653	up
immediate early response 3 [Bos taurus]	0.01	1.90619	up
enolase 1 alphalike [Oreochromis mossambicus]	0.04	1.90586	up
ribosomal protein S13 [Danio rerio]	0.03	1.9034	up
ribosomal protein S12 [Solea senegalensis]	0.01	1.89928	up
40S ribosomal protein S16 [Salmo salar]	0.03	1.89539	up
annexin A2a [Danio rerio]	0.03	1.89261	up
CD63 antigen [Salmo salar]	0.03	1.89177	up
HisRS	0.02	1.88855	down
cyclophilin A [Argopecten irradians]	0.01	1.88789	up
40S ribosomal protein S24 [Pagrus major]	0.02	1.88779	up
ubiquitin precursor	0	1.88699	up
sequestosome 1 [Ovis aries]	0	1.88661	up
ribosomal protein S2 [Solea senegalensis]	0.01	1.88612	up
ribosomal protein S273 [Salmo salar]	0.04	1.88413	up
betathymosin [Sycon raphanus]	0.04	1.88172	up
musclespecific beta 1 integrin binding protein 2 [Epinephelus coioides]	0.02	1.88104	up
40S ribosomal protein S17 [Siniperca chuatsi]	0.02	1.87949	up
beta polypeptide like [Danio rerio]	0.05	1.87599	up
Betaactin A	0.02	1.87582	up
adenine nucleotide translocator s6 [Takifugu rubripes]	0.04	1.86931	up
beta cytoplasmic actin [Pagrus major]	0.03	1.86898	up
cathepsin B [Paralichthys olivaceus]	0	1.8655	up
60S ribosomal protein L24	0.02	1.86417	up
ribosomal protein L23 [Bos taurus]	0.05	1.86299	up
cystatin B [Paralichthys olivaceus]	0.04	1.86181	up
cytochrome c oxidase subunit I [Pagellus bogaraveo]	0.03	1.86109	up
40S ribosomal protein S18 [Oncorhynchus mykiss]	0.03	1.85952	up
40S ribosomal protein S27 [Scophthalmus maximus]	0	1.85429	up
connector enhancer of kinase suppressor of Ras 1 [Danio rerio]	0	1.85067	down
rCG27793, isoform CRA_c [Rattus norvegicus]	0.04	1.85005	up
Ferritin, middle subunit [Salmo salar]	0.02	1.84644	up
60S ribosomal protein L35	0.01	1.84352	up
Sparus aurata methallothionein mRNA, complete cds	0.03	1.8414	up
ribosomal protein L32 [Epinephelus coioides]	0.01	1.83936	up
ribosomal protein S8 [Solea senegalensis]	0.02	1.83912	up
Lithognathus mormyrus clone lmos2p05b11 mRNA sequence	0.03	1.82645	up
BTF3a [Pagrus major]	0	1.82371	up
ribosomal protein L39 [synthetic construct]	0.01	1.81676	up
FK506binding protein FKBP12 [Schizophyllum commune]	0.02	1.81658	up
Osteoclaststimulating factor 1 [Salmo salar]	0.03	1.81244	up
hyperosmotic glycine rich protein [Epinephelus coioides]	0.04	1.80342	up
potassium channel tetramerisation domain containing 15 [Rattus norvegicus]	0.01	1.801	up
Lithognathus mormyrus clone lithmor34 mRNA sequence	0.04	1.79621	up
Claudin1	0.02	1.79354	up
Charged multivesicular body protein 5 [Salmo salar]	0.01	1.78824	up
natural killer enhancing factor [Paralichthys olivaceus]	0.04	1.7808	up
Rho guanine exchange factor betaPix A [Danio rerio]	0.03	1.77956	down
spindle assembly 6 [Danio rerio]	0	1.76897	down
thymosin, beta 4, Xlinked, isoform CRA_b [Homo sapiens]	0.01	1.7636	up
Cofilin2 [Salmo salar]	0.05	1.76315	up
Lithognathus mormyrus clone lmos2p04f02 mRNA sequence	0.05	1.76188	up
isoform 1B [Danio rerio]	0.04	1.76078	up
nucleoside diphosphate kinase [Sparus aurata]	0.04	1.76004	up
ribosomal protein L6 [Solea senegalensis]	0.01	1.75804	up
cytochrome c oxidase subunit III [Pagellus bogaraveo]	0.01	1.75215	up
glyceraldehyde 3phosphate dehydrogenase [Pagrus major]	0.05	1.73911	up
Translationallycontrolled tumor protein [Salmo salar]	0.02	1.72843	up
B2microglobulin [Pseudosciaena crocea]	0.04	1.72341	up
3 complex subunit 4 [Danio rerio]	0.03	1.70662	up
Rho GDPdissociation inhibitor 1 [Salmo salar]	0.02	1.70449	up
ribosomal protein S29 [synthetic construct]	0.04	1.70365	up
asparaginyl endopeptidase [Paralichthys olivaceus]	0.02	1.70167	up
p67phox [Siniperca chuatsi]	0.01	1.69937	up
40S ribosomal protein S19 [Epinephelus coioides]	0.01	1.68472	up
ATP synthase F0 subunit 6 [Pagellus bogaraveo]	0.01	1.68151	up
glutathione peroxidase [Thunnus maccoyii]	0.02	1.67498	up
Myosin light polypeptide 6 [Salmo salar]	0.03	1.66475	up
Programmed cell death protein 2 [Salmo salar]	0.02	1.66192	up
lactate dehydrogenaseA; NAD+:lactate oxidoreductase; LDHA [Chromis xanthochira]	0.04	1.66096	up
subunit 5B [Danio rerio]	0.02	1.65554	up
ribosomal protein L14 [Solea senegalensis]	0.03	1.65284	up
phospholipase A2 [Pagrus major]	0.03	1.64857	up
Lithognathus mormyrus clone lithmor1043 mRNA sequence	0.01	1.64381	up
Epididymal secretory protein E1 [Salmo salar]	0.03	1.63798	up
Digestive cysteine proteinase 2 precursor [Salmo salar]	0	1.63731	up
prolylcarboxypeptidase [Xenopus (Silurana) tropicalis]	0	1.6267	up
lysosomal accessory protein 1 [Danio rerio]	0.02	1.6249	up
Lysosomal protective protein [Salmo salar]	0.04	1.62105	up
Salmo salar clone ssalrgf531043 Repulsive guidance molecule A precursor putative mRNA, complete cds	0.05	1.62096	up
alcohol dehydrogenase Class VI [Oryzias latipes]	0.01	1.62	down
lysosomal accessory protein 1 [Danio rerio]	0.01	1.62	up
Lysosomal protective protein [Salmo salar]	0	1.62	up
Salmo salar clone ssalrgf531043 Repulsive guidance molecule A	0.02	1.62	up
39S ribosomal protein L34, mitochondrial precursor [Salmo salar]	0.04	1.62	up
cathepsin H precursor [Fundulus heteroclitus]	0.02	1.6153	up
Integral membrane protein 2B [Salmo salar]	0	1.61238	up
NAD kinase [Bos taurus]	0.01	1.61017	down
C1orf31 [Salmo salar]	0.02	1.61	up
Integral membrane protein 2B [Salmo salar]	0.05	1.61	down
NAD kinase [Bos taurus]	0.04	1.61	down
Histone H3.3 [Oncorhynchus mykiss]	0.04	1.6	up
Histone H3.3 [Oncorhynchus mykiss]	0.04	1.59992	up
galectin [Paralichthys olivaceus]	0.01	1.59227	up
galectin [Paralichthys olivaceus]	0	1.59	up
Surfeit locus protein 1 [Salmo salar]	0.02	1.59	up
Arylacetamide deacetylase [Salmo salar]	0.01	1.59	down
Surfeit locus protein 1 [Salmo salar]	0.04	1.58957	up
alpha 2,3sialyltransferase [Takifugu rubripes]	0.01	1.58	up
nuclear prelamin A recognition factorlike [Danio rerio]	0.01	1.58	down
AP1 gamma subunit binding protein 1 [Bos taurus]	0.03	1.58	down
nuclear prelamin A recognition factorlike [Danio rerio]	0.04	1.57669	down
ornithine decarboxylase antizyme large isoform [Paralichthys olivaceus]	0.03	1.57157	up
Acta1 protein [Danio rerio]	0.04	1.57	up
cytochrome b5 [Danio rerio]	0.02	1.57	up
ornithine decarboxylase antizyme large isoform [Paralichthys olivaceus]	0.03	1.57	up
7150924) [Danio rerio]	0.01	1.57	down
C9orf46 [Salmo salar]	0.03	1.57	down
Acta1 protein [Danio rerio]	0.01	1.56993	up
cytochrome b5 [Danio rerio]	0.04	1.56933	up
Proteasome subunit beta type 4 precursor [Oncorhynchus mykiss]	0.04	1.56434	up
Salmo salar clone ssaleve565357 Growth arrest and DNAdamageinducible protein GADD45 alpha putative mRNA, complete cds	0.02	1.56357	up
5 [Danio rerio]	0.01	1.56124	up
5 [Danio rerio]	0	1.56	up
guanine nucleotidebinding protein G(i) subunit alpha 2 [Oryzias latipes]	0.05	1.56	up
Proteasome subunit beta type 4 precursor [Oncorhynchus mykiss]	0.03	1.56	up
Salmo salar clone ssaleve565357 Growth arrest	0.02	1.56	up
guanine nucleotidebinding protein G(i) subunit alpha 2 [Oryzias latipes]	0.02	1.55653	up
Renin receptor [Salmo salar]	0.05	1.54388	up
Factincapping protein subunit alpha2 [Salmo salar]	0.02	1.54	up
Fmsrelated tyrosine kinase 1 (vascular endothelial growth factor	0.04	1.54	up
Renin receptor [Salmo salar]	0.02	1.54	up
S100A16 [Esox lucius]	0	1.54	up
Fmsrelated tyrosine kinase 1 (vascular endothelial growth factor/vascular permeability factor receptor) [Danio rerio]	0	1.53998	up
Factincapping protein subunit alpha2 [Salmo salar]	0.01	1.53915	up
S100A16 [Esox lucius]	0.02	1.53803	up
ubiquitinconjugating enzyme E2I [Larimichthys crocea]	0.02	1.53196	up
ubiquitinconjugating enzyme E2I [Larimichthys crocea]	0.02	1.53	up
alpha 2,3sialyltransferase ST3Gal V [Takifugu rubripes]	0.02	1.53	up
4SNcTudor domain protein [Takifugu rubripes]	0.03	1.53	down
Tram1 [Danio rerio]	0.01	1.52144	up
chaperonin containing TCP1 subunit 6A [Paralichthys olivaceus]	0.04	1.52	up
Tram1 [Danio rerio]	0.05	1.52	up
C18orf32 homolog [Salmo salar]	0.02	1.52	up
alpha2,6sialyltransferase [Takifugu rubripes]	0.04	1.52	down
BICD2 protein [Homo sapiens]	0.02	1.52	down
chaperonin containing TCP1 subunit 6A [Paralichthys olivaceus]	0.02	1.51701	up
Capg protein [Danio rerio]	0.01	1.51	up
gaba receptor protein [Pagrus major]	0.02	1.51	up
39S ribosomal protein L43, mitochondrial precursor [Salmo salar]	0.04	1.51	up
Acylprotein thioesterase 1 [Salmo salar]	0.04	1.51	up
stromal cell derived factor 4 [Danio rerio]	0.05	1.51	down
gaba receptor protein [Pagrus major]	0	1.50967	up
Capg protein [Danio rerio]	0.02	1.50921	up
stromal cell derived factor 4 [Danio rerio]	0	1.50569	down
Ac1262 [Rattus norvegicus]	0.05	1.49308	up
Ac1262 [Rattus norvegicus]	0.02	1.49	up
Vtype H+ ATPase subunit E [Oreochromis mossambicus]	0.01	1.49	up
Vtype H+ ATPase subunit E [Oreochromis mossambicus]	0.01	1.48787	up
Pyruvate kinase muscle isozyme [Salmo salar]	0	1.48156	up
mitochondrial cytochrome C oxidase subunit Vb precursor	0.04	1.48	up
Pyruvate kinase muscle isozyme [Salmo salar]	0.05	1.48	up
mitochondrial cytochrome C oxidase subunit Vb precursor [Epinephelus coioides]	0.05	1.47894	up
C10orf104 homolog [Oncorhynchus mykiss]	0.05	1.47	up
ubiquitinconjugating enzyme E2L 3, like [Danio rerio]	0.03	1.46	up
5nucleotidase domaincontaining protein 1 [Salmo salar]	0.04	1.46	up
Acanthopagrus latus gene for 18S rRNA, partial sequence	0.03	1.46	up
bromodomain containing 4 [Danio rerio]	0.03	1.46	down
ubiquitinconjugating enzyme E2L 3, like [Danio rerio]	0.05	1.45911	up
cathepsin D [Lates calcarifer]	0.01	1.45078	up
cathepsin D [Lates calcarifer]	0.04	1.45	up
hepcidin 6 precursor [Acanthopagrus schlegelii]	0.04	1.45	up
novel protein similar to vertebrate DAB2 interacting protein (DAB2IP)	0.05	1.45	up
2 [Danio rerio]	0.02	1.45	up
Cbx5 [Astatotilapia burtoni]	0.03	1.45	up
novel protein similar to vertebrate DAB2 interacting protein (DAB2IP) [Danio rerio]	0.01	1.44768	up
hepcidin 6 precursor [Acanthopagrus schlegelii]	0	1.44597	up
15 kDa selenoprotein precursor [Oncorhynchus mykiss]	0.02	1.44	up
Syntenin1 [Salmo salar]	0.01	1.44	up
Vtype ATPase B subunit [Oncorhynchus mykiss]	0.04	1.44	up
transcription factor Dp1, isoform CRA_b [Homo sapiens]	0.03	1.44	down
Vtype ATPase B subunit [Oncorhynchus mykiss]	0.04	1.43951	up
Syntenin1 [Salmo salar]	0.01	1.43705	up
15 kDa selenoprotein precursor [Oncorhynchus mykiss]	0.01	1.4363	up
transcription factor Dp1, isoform CRA_b [Homo sapiens]	0.03	1.43514	down
retinoidinducible serine caroboxypetidase [Siniperca chuatsi]	0.01	1.43463	up
ankyrin repeat domaincontaining protein 15 [synthetic construct]	0.01	1.43226	up
ankyrin repeat domaincontaining protein 15 [synthetic construct]	0.02	1.43	up
retinoidinducible serine caroboxypetidase [Siniperca chuatsi]	0.01	1.43	up
Abhydrolase domaincontaining protein 14A [Salmo salar]	0.03	1.43	up
Antizyme inhibitor 1 [Salmo salar]	0.05	1.43	up
60S ribosomal protein L38 [Salmo salar]	0.01	1.43	down
Lithognathus mormyrus clone lithmor284 mRNA sequence	0.04	1.41424	up
Lithognathus mormyrus clone lithmor284 mRNA sequence	0.03	1.41	up
activating transcription factor 1 [Danio rerio]	0.03	1.41	up
ankyrin repeatcontaining protein [Dictyostelium discoideum AX4]	0.03	1.41	down
ankyrin repeatcontaining protein [Dictyostelium discoideum AX4]	0.01	1.40677	down
subunit 1 alpha [Danio rerio]	0.04	1.40445	down
subunit 1 alpha [Danio rerio]	0.04	1.4	down
Lithognathus mormyrus clone lithmor928 mRNA sequence	0.01	1.39383	up
Lithognathus mormyrus clone lithmor928 mRNA sequence	0.02	1.39	up
Precursor	0.01	1.39	up
tubulin alpha 6 [Danio rerio]	0.03	1.39	up
acetylCoenzyme A acetyltransferase 1 [Danio rerio]	0.01	1.39	down
tubulin alpha 6 [Danio rerio]	0.02	1.38762	up
Precursor	0.01	1.38541	up
chaperonin containing TCP1 delta [Takifugu rubripes]	0.01	1.38	up
39S ribosomal protein L28, mitochondrial precursor [Salmo salar]	0.02	1.38	up
chaperonin containing TCP1 delta [Takifugu rubripes]	0.02	1.37598	up
zonadhesin [Mus musculus]	0.04	1.37499	up
Regucalcin [Salmo salar]	0.01	1.37232	up
Regucalcin [Salmo salar]	0.02	1.37	up
zonadhesin [Mus musculus]	0.04	1.37	up
C10orf32 [Esox lucius]	0.02	1.37	up
C9orf80 homolog [Salmo salar]	0.04	1.37	up
Lithognathus mormyrus clone lmos2p05f07 mRNA sequence	0.02	1.3648	up
Lithognathus mormyrus clone lmos2p05f07 mRNA sequence	0.01	1.36	up
Rasrelated protein Rap1b precursor [Salmo salar]	0.01	1.35245	up
Rasrelated protein Rap1b precursor [Salmo salar]	0.04	1.35	up
ubiquinolcytochrome c reductase core I protein [Oncorhynchus mykiss]	0.01	1.35	up
1433 protein epsilon [Salmo salar]	0.03	1.35	up
4F2 cellsurface antigen heavy chain [Salmo salar]	0.01	1.35	up
axin1 [Danio rerio]	0.03	1.35	down
ubiquinolcytochrome c reductase core I protein [Oncorhynchus mykiss]	0.03	1.34782	up
Bsg protein [Danio rerio]	0.03	1.3406	up
Bsg protein [Danio rerio]	0.01	1.34	up
Lithognathus mormyrus clone lmos7p02c10 mRNA sequence	0.03	1.34	up
26S protease regulatory subunit S10B [Danio rerio]	0.04	1.34	up
6 [Xenopus laevis]	0.04	1.34	up
Lithognathus mormyrus clone lmos7p02c10 mRNA sequence	0.04	1.33848	up
Pepd protein [Danio rerio]	0.03	1.33	up
Ankyrin repeat and SOCS box protein 12 [Salmo salar]	0.03	1.33	up
Pepd protein [Danio rerio]	0.01	1.32566	up
CD18 protein [Oncorhynchus mykiss]	0.03	1.3121	up
CD18 protein [Oncorhynchus mykiss]	0.03	1.31	up
protein kinase C substrate 80KH [Danio rerio]	0.01	1.3	down
Amyloid beta A4 precursor proteinbinding family A member 1	0.03	1.3	down
protein kinase C substrate 80KH [Danio rerio]	0.02	1.29683	down
ataxin 2 [Mus musculus]	0.02	1.29	down
SH2/SH3 adaptor crk [Salmo salar]	0.04	1.26	up
AlanyltRNA synthetase domaincontaining protein 1 [Salmo salar]	0.05	1.26	up
ATG10 autophagy related 10 homolog [Danio rerio]	0.01	1.26	up
C16ORF8 [Sphoeroides nephelus]	0.03	1.26	down
SH2/SH3 adaptor crk [Salmo salar]	0	1.25604	up
actin binding proteinlike [Danio rerio]	0.04	1.25	up
AN1type zinc finger protein 1 [Esox lucius]	0	1.24	up
hematological and neurological expressed 1 [Salmo salar]	0.04	1.22237	up
hematological and neurological expressed 1 [Salmo salar]	0.02	1.22	up
4 [Salmo salar]	0.04	1.22	up
9 [Danio rerio]	0.02	1.22	up
Morone saxatilis gonadotropinreleasing hormone gene, complete cds	0.04	1.22	down
Morone saxatilis gonadotropinreleasing hormone gene, complete cds	0	1.21853	down
Cystathionine gammalyase [Salmo salar]	0.02	1.21	up
AP2 complex subunit sigma1 [Salmo salar]	0.02	1.21	up
Cystathionine gammalyase [Salmo salar]	0	1.20664	up
rCG34294, isoform CRA_a [Rattus norvegicus]	0.04	1.20185	down
Proteasome (prosome, macropain) 26S subunit, ATPase, 1a [Danio rerio]	0.01	1.2	up
rCG34294, isoform CRA_a [Rattus norvegicus]	0	1.2	down
Calpain1 catalytic subunit [Salmo salar]	0.02	1.2	down
Proteasome (prosome, macropain) 26S subunit, ATPase, 1a [Danio rerio]	0	1.1982	up
Astatotilapia burtoni purinerich element binding proteinbeta	0.01	1.19	down
P3 protein [Salmo salar]	0.03	1.18	down
P3 protein [Salmo salar]	0.04	1.17842	down
abnormal embryonic PARtitioning of cytoplasm family member (par5) [Caenorhabditis elegans]	0.03	1.17347	up
abnormal embryonic PARtitioning of cytoplasm family member (par5)	0.04	1.17	up
Arntl2 protein [Danio rerio]	0.04	1.17	up
Nucleoporin p54 [Salmo salar]	0.04	1.16055	down
Nucleoporin p54 [Salmo salar]	0.03	1.16	down
Bcell receptorassociated protein 31 [Salmo salar]	0.03	1.14	up
aryl hydrocarbon receptor 2 [Pagrus major]	0.01	1.13	down
alpha 1 catalytic subunit [Danio rerio]	0.04	1.12	up
3 [Danio rerio]	0.01	1.1	up
3 [Danio rerio]	0.03	1.09568	up
26S proteasome nonATPase regulatory subunit 4 [Salmo salar]	0.01	1.07	up
C3H typelike 2 [Danio rerio]	0.02	1.05	down
Lithognathus mormyrus clone lmos7p07f01 mRNA sequence	0.02	1.04144	up
Lithognathus mormyrus clone lmos7p07f01 mRNA sequence	0.04	1.04	up
C9orf78 [Salmo salar]	0.04	1.03	down
26S proteasome nonATPase regulatory subunit 12 [Salmo salar]	0.02	1.02	down
Glia maturation factor beta [Salmo salar]	0.02	1.01079	up
Glia maturation factor beta [Salmo salar]	0.04	1.01	up

## Sheet: Table S6b
Supplementary Table 6b: Seabream genes diferentially expressed after PGN (6 h) treatment
Description	p-value	FC	Regulation
interferoninducible transmembrane protein 1 [Larimichthys crocea]	0.03	13.188	up
cysteine dioxygenase [Cyprinus carpio]	0.04	12.2445	up
CC chemokine [Paralichthys olivaceus]	0.04	11.7962	up
SNTX subunit alpha	0.01	11.4598	up
Mpx protein [Danio rerio]	0.04	11.146	up
reproduction regulator 2 [Epinephelus coioides]	0.03	10.7917	up
astacin like metalloprotease [Oryzias latipes]	0.01	10.1	up
Lithognathus mormyrus clone lithmor1075 mRNA sequence	0.04	8.31451	up
Vimentin [Salmo salar]	0	8.26344	up
Sparus aurata MHC class I alpha antigen (SpauUAA) mRNA, SpauUAA*01 allele, complete cds	0.01	5.93938	up
hepcidin 1 [Sparus aurata]	0.04	5.74348	up
MIP1alpha [Paralichthys olivaceus]	0.04	5.6507	up
RecName: Full=Focal adhesion kinase 1; Short=FADK 1; AltName: Full=pp125FAK	0.04	5.1389	down
interleukin 1 beta protein [Scophthalmus maximus]	0.02	5.09368	up
Sparus aurata elongation factor 1alpha (EF1alpha) mRNA, complete cds	0.03	4.86862	up
Paranitrobenzyl esterase [Salmo salar]	0	4.83986	down
Sodiumdependent phosphate transporter 1A [Salmo salar]	0.04	4.6467	down
suppressor of cytokine signaling 1 [Danio rerio]	0.03	4.56793	up
Sorting and assembly machinery component 50 homolog [Salmo salar]	0.03	4.5228	down
T cell receptor gamma chain [Paralichthys olivaceus]	0.01	4.31328	up
leukocyte immunetype receptor TS32.15 L2.1a [Ictalurus punctatus]	0.03	4.26834	up
small inducible cytokine SCYA104 [Paralabidochromis chilotes]	0.05	4.262	up
Myosin9 [Salmo salar]	0.05	4.03027	down
complement binding protein [Macaca mulatta rhadinovirus 2695]	0.05	3.94671	up
CD247 antigen like [Danio rerio]	0	3.91361	up
CD79a [Ictalurus punctatus]	0.03	3.76709	up
CD79b [Ictalurus punctatus]	0.02	3.54888	up
allograft inflammatory factor1 (AIF1) [Pagrus major]	0.04	3.51188	up
beta1,4galactosyltransferase2 [Oryzias latipes]	0.01	3.43984	down
SCD6 homolog B [Xenopus (Silurana) tropicalis]	0.03	3.42573	down
Sparus aurata mRNA for Tcell receptor beta chain (tcrb gene), clone 3	0.02	3.24011	up
matrix Gla protein [Sparus aurata]	0.04	3.23863	up
actin binding LIM protein family, member 2 isoform 5 [Homo sapiens]	0.02	3.23818	down
iodothyronine deiodinase type I [Paralichthys olivaceus]	0.02	3.13699	up
granzymelike III [Ictalurus punctatus]	0	3.10559	up
talin 1 [Danio rerio]	0.01	3.10077	down
Complement C1qlike protein 4 precursor [Salmo salar]	0	3.0824	up
NADH dehydrogenase 1 alpha subcomplex subunit 4 [Esox lucius]	0.04	3.07199	up
Ras GTPaseactivatinglike protein IQGAP1 [Salmo salar]	0.02	3.0643	down
shortwave sensitive type 1 opsin [Acanthopagrus butcheri]	0	3.04038	down
Calpastatin [Salmo salar]	0.03	3.03901	down
Neuroblast differentiationassociated protein AHNAK [Salmo salar]	0.01	3.02791	down
FK506 binding protein 12rapamycin associated protein 1 [Danio rerio]	0.03	2.99578	down
NOD3 protein [synthetic construct]	0.04	2.98499	up
STK32C protein [Homo sapiens]	0.02	2.98479	down
member 2 [Danio rerio]	0.04	2.97989	up
CD9 antigen [Salmo salar]	0.02	2.97859	up
Lysosomal thioesterase PPT2A precursor [Salmo salar]	0.03	2.96067	up
spectrin alpha 2 [Danio rerio]	0.01	2.9198	down
novel immunetype receptor 4 [Oncorhynchus mykiss]	0.03	2.90416	up
cytochrome P450 1C2 [Stenotomus chrysops]	0.01	2.86368	down
cytochrome P450 [Fundulus heteroclitus]	0.05	2.86228	down
renin [Takifugu rubripes]	0.05	2.85235	down
xin actinbinding repeat containing 1 [Danio rerio]	0.01	2.83196	down
CD36 antigen [Oncorhynchus mykiss]	0.02	2.82585	up
multiple ankyrin repeats, single KHdomain homolog [Mus musculus]	0.04	2.81245	down
hepcidin [Sparus aurata]	0.02	2.80882	up
transformation related protein 53 binding protein 2 [Ictalurus punctatus]	0.02	2.79596	down
MYH9 protein [Homo sapiens]	0.02	2.7562	down
Lithognathus mormyrus clone lmos2p05g08 mRNA sequence	0	2.74297	up
Narachidonyl glycine receptor [Salmo salar]	0.04	2.73538	up
Vesicleassociated membrane protein 5 [Oncorhynchus mykiss]	0.04	2.73515	up
arrestin [Oryzias latipes]	0	2.73383	down
Lithognathus mormyrus clone lmos2p10a05 mRNA sequence	0.01	2.7192	down
Ellis van Creveld proteinlike [Takifugu rubripes]	0.02	2.70254	down
DOCK7 protein [Homo sapiens]	0	2.69932	down
novel protein similar to vertebrate ATPase, class V, type 10 family [Danio rerio]	0	2.69878	down
P2Y purinoceptor 1 [Salmo salar]	0.02	2.69681	up
Annexin A2A [Rana catesbeiana]	0.03	2.6934	down
magnesium and cobalt efflux protein CorC [Shigella dysenteriae 1012]	0.01	2.6861	down
class I helical cytokine receptor number 29 [Tetraodon nigroviridis]	0.05	2.68085	down
Epithelial membrane protein 3 [Salmo salar]	0.04	2.6788	up
novel protein containing leucine rich repeat domain [Xenopus (Silurana) tropicalis]	0.05	2.67053	down
histidine ammonialyase [Bos taurus]	0.03	2.66743	down
ORF2 [Mus musculus domesticus]	0.05	2.66245	down
PREDICTED: similar to GTPase, IMAP family member 4 [Danio rerio]	0.02	2.6616	down
MYC binding protein 2 [Danio rerio]	0.03	2.65878	down
tetranectin [Salmo salar]	0.03	2.64208	down
Membranespanning 4domains subfamily A member 4D [Esox lucius]	0.04	2.6339	up
KIAA1109 [Salmo salar]	0.04	2.63218	down
RIKEN cDNA 4931420C21, isoform CRA_a [Mus musculus]	0.04	2.62909	down
plasma [Danio rerio]	0.04	2.62793	down
nuclear envelope 1 [Homo sapiens]	0.01	2.61127	down
RNA exonuclease 1 homolog [Danio rerio]	0.03	2.59746	down
PREDICTED: similar to AKAP 220 [Danio rerio]	0.05	2.59374	up
kinetoplastid membrane protein 11 [Trypanosoma rangeli]	0.02	2.59204	down
nuclear receptor coactivator 7 [Bos taurus]	0.04	2.59163	up
tudor domain containing protein 7 [Danio rerio]	0.03	2.59002	down
chromatin assembly factor 1 subunit B [Bos taurus]	0.03	2.58583	down
elastin microfibril interfacer 1a [Danio rerio]	0.03	2.58373	down
RecName: Full=Leptin; Flags: Precursor	0.02	2.57524	down
immunoglobulin light chain [Sparus aurata]	0.03	2.56764	up
NADH dehydrogenase subunit 5 [Salmo trutta trutta]	0.05	2.5642	down
Alanineglyoxylate aminotransferase 2, mitochondrial precursor [Salmo salar]	0.01	2.56282	down
sb:cb1043 [Danio rerio]	0.03	2.55637	down
hypothetical protein BRAFLDRAFT_232052 [Branchiostoma floridae]	0.03	2.55631	down
Cell deathinducing DFFAlike effector A	0	2.54431	down
RecName: Full=MyosinIXa; AltName: Full=Unconventional myosin9a	0.03	2.53437	down
Sebastiscus marmoratus glucocorticoid receptor a mRNA, partial cds	0.01	2.53226	down
mucin 2, oligomeric mucus/gelforming, isoform CRA_a [Homo sapiens]	0.03	2.53219	down
immunoglobulin light chain [Dicentrarchus labrax]	0.04	2.52658	up
CCAAT/enhancer binding protein alpha [Scophthalmus maximus]	0.03	2.5188	down
SLC12A8 cationchloride cotransporter [Xenopus laevis]	0.02	2.51592	down
hypothetical protein LOC569067 [Danio rerio]	0.02	2.51557	down
glutamate dehydrogenase [Tigriopus californicus]	0.01	2.51531	down
chromatin modifying protein 4C [Danio rerio]	0.05	2.51446	down
novel protein similar to vertebrate fibronectin type III domain containing 1 (FNDC1) [Danio rerio]	0.02	2.5135	down
GINS complex subunit 3 [Danio rerio]	0.04	2.51179	down
cytochrome P450 CYP2Y3 [Danio rerio]	0.04	2.51039	down
septin 9a [Danio rerio]	0.03	2.50952	down
vacuolar protein sorting 13 homolog B [synthetic construct]	0.04	2.5089	down
Mus musculus chromosome 10, clone RP2351G1, complete sequence	0.03	2.50755	down
PsTX20A [Siniperca chuatsi]	0.02	2.50641	down
diacylglycerol Oacyltransferase homolog 2 [Xenopus (Silurana) tropicalis]	0	2.50146	down
nucleocapsid protein; N protein [Viral hemorrhagic septicemia virus]	0.05	2.50135	down
microtubuleassociated protein, RP/EB family, member 3, isoform CRA_b [Mus musculus]	0.03	2.50009	down
chymotrypsinogen I precursor [Sparus aurata]	0.02	2.4996	down
phosphatase binding 1 protein PTG [Homo sapiens]	0	2.49407	down
PREDICTED: Bos taurus MYST histone acetyltransferase (monocytic leukemia) 4, transcript variant 2 (MYST4), mRNA	0.05	2.49307	down
RING finger protein 146 [Salmo salar]	0.01	2.49275	down
glutamate decarboxylase 2 [Danio rerio]	0.04	2.49152	down
Myosin, heavy polypeptide 11, smooth muscle [Danio rerio]	0.03	2.4789	down
Mus musculus chromosome 7, clone RP2354G21, complete sequence	0.04	2.47592	down
protein kinase N2, isoform CRA_c [Homo sapiens]	0.01	2.47472	down
polyAbinding protein [Takifugu rubripes]	0.02	2.46765	down
Annexin A13 [Salmo salar]	0.04	2.46628	down
JAMClike protein [Danio rerio]	0.02	2.46047	down
40S ribosomal protein S9 [Salmo salar]	0.03	2.46007	down
conserved domain protein [Microcoleus chthonoplastes PCC 7420]	0.01	2.45906	down
E3 ubiquitinprotein ligase HUWE1 [Salmo salar]	0.02	2.45071	down
novel protein containing a TLD domain [Danio rerio]	0.01	2.45069	up
PREDICTED: similar to pol polyprotein [Danio rerio]	0.01	2.44922	down
High affinity immunoglobulin epsilon receptor subunit gamma precursor [Salmo salar]	0.03	2.43749	up
FBP32 precursor [Morone chrysops]	0.02	2.43508	down
Mus musculus cell division cycle associated 7 (Cdca7), mRNA	0.03	2.43375	down
epidermal growth factor receptor pathway substrate 8like protein 1 isoform a [Homo sapiens]	0.01	2.43107	down
Protein phosphatase 1H (PP2C domain containing) [Homo sapiens]	0	2.42997	up
Takifugu rubripes HoxDb gene cluster, complete sequence	0.04	2.42855	down
truncated type I keratin KA21 [Bos taurus]	0.02	2.42081	down
fumarate hydratase [Cricetulus griseus]	0	2.41747	down
Ntd5 protein [Danio rerio]	0.01	2.41714	down
member RAS onocogene family [Xenopus (Silurana) tropicalis]	0.03	2.41659	down
Hist1h1b protein [Mus musculus]	0.05	2.41567	up
seizure related gene 6 [Mus musculus]	0.05	2.41519	down
guanylate cyclase C type 2 [Anguilla anguilla]	0.02	2.40961	down
novel protein similar to human and mouse laminin alpha 5 (LAMA5) [Danio rerio]	0.01	2.40265	down
gammaglutamyltransferaselike 3, isoform CRA_a [Mus musculus]	0.01	2.39674	down
potassium channel tetramerisation domain containing 21 [Mus musculus]	0.04	2.39619	down
rCG53711 [Rattus norvegicus]	0.02	2.39462	down
PREDICTED: lon peptidase 2, peroxisomal [Danio rerio]	0.03	2.39354	down
member 13 [Danio rerio]	0.01	2.3928	down
helical cytokine receptor CRFB9 [Tetraodon nigroviridis]	0.05	2.39229	down
novel protein similar to H.sapiens PLP2, proteolipid protein 2 (colonic epitheliumenriched) (PLP2) [Danio rerio]	0.01	2.39209	up
adenylyl cyclase type VI [Takifugu rubripes]	0.01	2.38884	down
microtubule aggregate protein homolog [Perca flavescens]	0.05	2.38843	up
Homo sapiens hippocalcin like 4 (HPCAL4), mRNA	0.02	2.38485	down
eKir [Anguilla japonica]	0.02	2.38397	down
novel protein similar to TBC1 domain family, member 9 (TBC1D9) [Danio rerio]	0.05	2.38026	down
Similar to Tetraodon protein product CAG00085 [Oncorhynchus mykiss]	0	2.38022	up
elastaselike serine protease [Acanthopagrus latus]	0.03	2.37991	down
fROAT1	0.02	2.37886	down
Takifugu rubripes transcription factor Sox21 (Sox21) gene, complete cds	0.03	2.37676	down
mucin 5, subtypes A and C, tracheobronchial/gastric [Mus musculus]	0.02	2.37653	down
Ketohexokinase [Salmo salar]	0.01	2.3752	down
leucine zipperEFhand containing transmembrane protein 1 [Xenopus (Silurana) tropicalis]	0.05	2.37413	down
High mobility group protein B2 [Salmo salar]	0.04	2.37333	down
lysyl oxidaselike 2b [Danio rerio]	0.04	2.37181	down
C1qlike2 [Siniperca chuatsi]	0.04	2.37105	up
FoxE5 [Xenopus laevis]	0	2.36681	down
ribosomal protein S4 [Solea senegalensis]	0.02	2.36648	down
PREDICTED: similar to procollagen I Nproteinase [Danio rerio]	0.02	2.36207	down
B and T lymphocyte associated isoform 1 [Homo sapiens]	0.05	2.36181	up
proline argininerich end leucinerich repeat [Xenopus (Silurana) tropicalis]	0.02	2.35876	down
PCC 7424]	0.04	2.35607	down
Acsl1 protein [Danio rerio]	0.04	2.35509	down
retinoblastomalike 2 (p130) [Bos taurus]	0.03	2.35447	up
CD42 protein [Tetraodon nigroviridis]	0.02	2.35323	down
GA14321 [Drosophila pseudoobscura pseudoobscura]	0.04	2.35232	down
cytochrome c oxidase subunit III [Sagamichthys abei]	0.01	2.3518	down
septin 7b [Danio rerio]	0.01	2.35013	down
complement component c3 [Epinephelus coioides]	0.01	2.34954	down
RecName: Full=Protein CIP2A homolog	0.01	2.34886	down
Intelectin1a [Salmo salar]	0.04	2.34873	down
Sadenosylhomocysteine hydrolaselike 2 isoform c [Homo sapiens]	0.03	2.34687	down
Salmo salar clone ssalrgf505003 Active breakpoint cluster regionrelated protein putative mRNA, partial cds	0.02	2.34617	down
Oryzias latipes Rad21 mRNA for cohesin subunit Rad21, complete cds	0.03	2.34613	up
intestinal fatty acid binding protein [Danio rerio]	0.01	2.33971	down
novel protein similar to vertebrate ABI gene family, member 3 (NESH) binding protein (ABI3BP) [Danio rerio]	0.04	2.33641	down
All1 related protein [Takifugu rubripes]	0.05	2.33552	down
nardilysin, Narginine dibasic convertase 1 [Rattus norvegicus]	0.04	2.33522	down
novel protein similar to vertebrate acetylCoenzyme A carboxylase beta (ACACB) [Danio rerio]	0.04	2.33497	down
leucine rich repeat containing 27 isoform c [Homo sapiens]	0.04	2.33391	down
novel sulfotransferase family protein [Danio rerio]	0.01	2.32884	down
conserved hypothetical protein [Culex quinquefasciatus]	0.02	2.32782	down
Perforin1 precursor [Salmo salar]	0.02	2.32764	down
Pleckstrin homology domaincontaining family B member 2 [Salmo salar]	0.01	2.32602	down
Mus musculus ubiquitin protein ligase E3 component nrecognin 4, mRNA (cDNA clone IMAGE:6817245), partial cds	0	2.32563	down
Arpp19 protein [Xenopus laevis]	0	2.32478	down
myosin phosphatase Rho interacting protein [Mus musculus]	0.04	2.32401	down
Deathassociated protein kinase 3 [Salmo salar]	0.01	2.32399	down
Ciliary dynein heavy chain 2	0.03	2.32012	down
T cell receptor gamma chain VJC1 [Paralichthys olivaceus]	0.02	2.31794	up
Takifugu rubripes isotocin and vasotocin locus	0	2.31729	down
olfactomedinlike 2B [Mus musculus]	0.04	2.31521	down
CD300 antigen like family member F, isoform CRA_b [Rattus norvegicus]	0.03	2.31349	down
precursor of second macrophage colonystimulating factor [Oncorhynchus mykiss]	0.01	2.31289	down
Dicentrarchus labrax MHC class II antigenassociated invariant chain mRNA, complete cds	0.01	2.31146	up
Four and a half LIM domains protein 3 [Salmo salar]	0.05	2.311	down
She protein [Mus musculus]	0	2.31097	down
Kdrb [Astatotilapia burtoni]	0.02	2.30827	down
Sparus aurata fast/white muscle troponin T larval isoform mRNA, complete cds	0.02	2.30582	down
Salmo salar clone ssalrgf523356 Voltagedependent Ltype calcium channel subunit beta2 putative mRNA, complete cds	0.02	2.30228	down
Chain A, ColdAdaption Of Enzymes: Structural Comparison Between Salmon And Bovine Trypsins	0.04	2.3008	down
novel protein similar to human telomeraseassociated protein 1 (TEP1) [Danio rerio]	0.04	2.3	down
CRTC1 protein [Bos taurus]	0.02	2.29975	down
Tropomyosin1 alpha chain [Salmo salar]	0.05	2.29962	up
Lithognathus mormyrus clone lmos8p03c10 mRNA sequence	0	2.29916	down
ring finger protein 212 isoform a [Homo sapiens]	0.01	2.29761	down
Duodenase1 [Salmo salar]	0.04	2.29617	up
Phosphatidylinositol 3 kinase, regulatory subunit, polypeptide 4, p150 [Mus musculus]	0.01	2.29501	down
interalphatrypsin inhibitor heavy chain3 [Oryctolagus cuniculus]	0.04	2.29499	down
RAB11 family interacting protein 1 (class I) [Oryctolagus cuniculus]	0.02	2.29497	down
RecName: Full=Basic helixloophelix domaincontaining protein KIAA2018	0.01	2.29369	down
programmed cell death 6 interacting protein [Danio rerio]	0.01	2.29259	down
ligase III DNA ATPdependentlike [Salmo salar]	0.01	2.29118	down
Lithognathus mormyrus clone lmos9p02g08 mRNA sequence	0.01	2.29022	down
acylCoA synthetase shortchain family member 2 [Bos taurus]	0.03	2.28827	down
prostaglandin F receptor [Xenopus (Silurana) tropicalis]	0.01	2.28043	down
Microsomal glutathione Stransferase 2 [Salmo salar]	0.01	2.27967	down
PREDICTED: similar to KazrinA [Danio rerio]	0.01	2.27833	down
splicing factor, arginine/serinerich 12, isoform CRA_d [Homo sapiens]	0.04	2.2783	down
Micropterus salmoides myostatin gene, complete cds	0.02	2.27753	down
alpha polypeptide 1 (3oxo5 alphasteroid delta 4dehydrogenase alpha 1) [Danio rerio]	0	2.27744	up
Sodiumdependent neutral amino acid transporter B0 [Salmo salar]	0.02	2.27667	down
poly(A)binding protein, cytoplasmic 1 [Danio rerio]	0.01	2.27403	down
Alphaketoglutaratedependent dioxygenase alkB homolog 3 [Esox lucius]	0.01	2.27361	down
glyceraldehyde3phosphate dehydrogenase [Epinephelus coioides]	0.03	2.27342	down
adipocyte [Salmo salar]	0.01	2.27135	down
1433 protein [Oreochromis mossambicus]	0	2.27113	down
hp28	0.02	2.27094	down
RecName: Full=PH domaincontaining protein C10orf81	0.05	2.27041	down
Musculoskeletal embryonic nuclear protein 1 [Esox lucius]	0.05	2.27024	down
Probable Gprotein coupled receptor	0	2.26956	down
Lithognathus mormyrus clone lmos7p04e09 mRNA sequence	0.04	2.26905	down
Ldb2a protein [Danio rerio]	0.03	2.26845	down
Slc26a6 A [Takifugu obscurus]	0.05	2.26724	down
nucleoporin 88 [Danio rerio]	0	2.26665	down
Oryzias latipes hox gene cluster, complete cds	0.04	2.26661	down
dipeptidylpeptidase 6 [Danio rerio]	0.01	2.2634	down
synaptopodin 2 variant [Meleagris gallopavo]	0.01	2.26222	down
cardiac muscle isoform [Salmo salar]	0.03	2.2617	down
myeloid cell lineage chitinase [Oncorhynchus mykiss]	0.04	2.26101	down
female organ and adipocyte specific [Bos taurus]	0.01	2.25908	down
ADPribosylation factor interacting protein 2b [Danio rerio]	0	2.25812	down
leucine rich repeat containing 3 [Bos taurus]	0	2.25755	down
Chain A, Human Stard13 (Dlc2) Lipid Transfer And Protein Localization Domain Chain B, Human Stard13 (Dlc2) Lipid Transfer And Protein Localization Domain Chain C, Human Stard13 (Dlc2) Lipid Transfer And Protein Localization Domain	0.03	2.25554	down
EIF4G1 protein [Homo sapiens]	0.04	2.25469	down
epha4a [Danio rerio]	0	2.2526	down
retinol dehydrogenase 1 [Danio rerio]	0.03	2.25247	down
Homo sapiens cDNA FLJ45725 fis, clone HCHON2009766	0.01	2.25095	down
SET and MYND domain containing 1 [Danio rerio]	0.03	2.25067	down
Cadherin17 [Salmo salar]	0.01	2.24961	down
beta 3 [Xenopus (Silurana) tropicalis]	0.01	2.24922	down
Serine protease 27 precursor [Salmo salar]	0.01	2.2492	down
Solute carrier family 22 member 6A [Salmo salar]	0.04	2.24724	down
Danio rerio cell fate determining protein MAB21L2 mRNA, complete cds	0.03	2.2465	down
zinc finger protein 276 [Xenopus laevis]	0.05	2.24626	down
member 2A1 [Homo sapiens]	0.02	2.24298	down
ectonucleotide pyrophosphatase/phosphodiesterase 3 [Mus musculus]	0.01	2.24021	down
Peptidylprolyl cistrans isomerase E [Esox lucius]	0.03	2.24017	down
Lymphatic vessel endothelial hyaluronic acid receptor 1 precursor [Salmo salar]	0.05	2.23732	down
PREDICTED: similar to CG6915 CG6915PA [Danio rerio]	0.03	2.23654	down
Homo sapiens ecotropic viral integration site 1 (EVI1), transcript variant 1, mRNA	0.03	2.23451	down
EF hand domain family, member A2 [Rattus norvegicus]	0.01	2.23277	down
PHD finger protein 10 [Danio rerio]	0.03	2.23115	down
HNF4gamma [Danio rerio]	0.02	2.22981	down
multidrug resistanceassociated protein 1 [Culex quinquefasciatus]	0.04	2.22831	down
Lithognathus mormyrus clone lmos7p01H05 mRNA sequence	0	2.22741	down
RAS and EFhand domaincontaining protein	0.03	2.22586	down
sorting nexin 10a [Danio rerio]	0.05	2.22477	down
3hydroxymethyl3methylglutarylCoenzyme A lyaselike 1 isoform b [Homo sapiens]	0.02	2.22274	down
Fbox protein 2 [Bos taurus]	0.05	2.22215	down
NFkappaB inhibitor epsilon [Salmo salar]	0.04	2.21868	down
Serine/threonineprotein kinase 17A [Salmo salar]	0.04	2.21785	down
RIKEN cDNA B930007M17 [Mus musculus]	0.02	2.21715	down
muscle specific ring finger protein 1like [Salmo salar]	0.01	2.21614	down
Ankyrin repeat domaincontaining protein 22 [Salmo salar]	0.04	2.2161	down
FBP32II precursor [Morone saxatilis]	0	2.21501	down
RecName: Full=Coiledcoil domaincontaining protein 42 like2	0.02	2.21487	down
Zinc finger HIT domaincontaining protein 3 [Salmo salar]	0.01	2.21235	up
perforin 1 [Sparus aurata]	0.01	2.2121	down
novel protein similar to vertebrate low density lipoproteinrelated protein 2 (LRP2) [Danio rerio]	0.02	2.2108	down
Eyes shut homolog [Homo sapiens]	0.05	2.206	down
isoform 1 [Xenopus (Silurana) tropicalis]	0.05	2.20406	down
RecName: Full=Protooncogene serine/threonineprotein kinase Pim1	0.03	2.20341	down
betaine homocysteine methyltransferase [Sparus aurata]	0.02	2.20248	down
PREDICTED: similar to Uromodulin precursor (TammHorsfall urinary glycoprotein) (THP) [Danio rerio]	0.03	2.20171	down
Rhorelated BTB domain containing 2a [Danio rerio]	0.02	2.20152	down
Pricklelike 2 (Drosophila) [Danio rerio]	0.04	2.20062	down
RAD54like [Xenopus (Silurana) tropicalis]	0.03	2.20001	down
myosin light chain 1 [Caranx delicatissimus]	0.02	2.19928	down
fetuinB [Carassius auratus gibelio]	0.01	2.19927	down
Deubiquitinating enzyme 47	0.01	2.19813	down
Protein word of mouth	0.02	2.19541	down
fibrinogen C domain containing 1 [Rattus norvegicus]	0.05	2.19409	down
rCG25762 [Rattus norvegicus]	0.04	2.19393	down
Slc23a1 protein [Danio rerio]	0.04	2.19393	down
Lithognathus mormyrus clone lmos7p04b04 mRNA sequence	0.01	2.19308	down
PCAF [Danio rerio]	0.04	2.19202	down
polypeptide 2 [Xenopus (Silurana) tropicalis]	0.05	2.19099	down
Sparus aurata trypsinogen II precursor (TRPII) mRNA, complete cds	0.02	2.19026	down
phosphoglucomutase 1 [Homo sapiens]	0.04	2.18894	down
slow [Salmo salar]	0.05	2.18846	down
trh1 protein [Danio rerio]	0.01	2.18842	down
junctional adhesion molecule 3 [Danio rerio]	0	2.1877	down
CC chemokine receptor type 3 [Salmo salar]	0.01	2.18603	down
C7orf57 [Esox lucius]	0.02	2.18551	down
frRunx1/p29 [Takifugu rubripes]	0.05	2.18384	down
family A (phosphoinositide binding specific) member 3 [Mus musculus]	0.02	2.18225	down
helicaselike transcription factor beta [Oryctolagus cuniculus]	0.02	2.17933	down
novel protein similar to vertebrate tensin 1 (TNS1) [Danio rerio]	0.03	2.17486	down
novel Ras family member protein [Danio rerio]	0.05	2.1711	down
feline leukemia virus subgroup C cellular receptor 1 [Danio rerio]	0.01	2.17053	down
alanineglyoxylate aminotransferase 2like 1, isoform CRA_c [Homo sapiens]	0.04	2.16785	down
novel protein similar to H.sapiens WDFY3, WD repeat and FYVE domain containing 3 (WDFY3) [Danio rerio]	0.01	2.16544	down
sarcomeric mitochondrial creatine kinase [Salmo salar]	0.01	2.16458	down
keratin associated protein [Oryza sativa Indica Group]	0.04	2.1637	down
S11 ribosomal protein [Sparus aurata]	0.01	2.16287	down
oxoglutarate dehydrogenaselike [Mus musculus]	0.03	2.1622	down
urate oxidase [Salmo salar]	0.03	2.16165	down
forminlike 1 isoform 2 [Mus musculus]	0.01	2.16026	down
family with sequence similarity 113, member A [Homo sapiens]	0.01	2.15969	down
RecName: Full=Heat shock 70 kDa protein 4L; AltName: Full=Osmotic stress protein 94; AltName: Full=Heat shock 70related protein APG1	0.04	2.15844	down
lipoprotein lipase [Pagrus major]	0	2.15841	down
Oryzias latipes hox gene cluster, complete cds, contains hoxAb	0.03	2.15772	down
FAM26E [Esox lucius]	0.02	2.15697	up
rCG28098 [Rattus norvegicus]	0.04	2.15631	down
gagpol fusion polyprotein [Takifugu rubripes]	0.01	2.15389	down
exonuclease NEFsp [Homo sapiens]	0.03	2.15346	down
Phospholipase A2 [Dicentrarchus labrax]	0.03	2.15203	down
c21ORFHumF09G8.5 [Homo sapiens]	0.05	2.1515	down
zona pellucida protein X [Sparus aurata]	0.04	2.15121	down
integrator complex subunit 2 [Danio rerio]	0.01	2.15112	down
Ebox binding protein 2 [Ictalurus punctatus]	0.04	2.1479	up
novel cadherin domain containing protein [Danio rerio]	0	2.14773	down
Takifugu rubripes transcription factor Sox11 (Sox11) gene, complete cds	0.04	2.14704	down
large protein [Viral hemorrhagic septicemia virus]	0.04	2.14541	down
Fundulus heteroclitus lysozyme precursor, mRNA, partial cds	0.03	2.14487	down
mitogenactivated protein kinase 15 [Danio rerio]	0.01	2.14469	down
poly(rC) binding protein 3 [Xenopus (Silurana) tropicalis]	0.03	2.14466	down
vasalike [Sparus aurata]	0.03	2.14465	down
Enpep protein [Danio rerio]	0.02	2.14262	down
Cterminal binding protein 2 [Coturnix coturnix]	0.04	2.14192	down
Salmo salar clone ssalevf520165 Prefoldin subunit 3 putative mRNA, complete cds	0.02	2.14182	down
transposase [Strongylocentrotus purpuratus]	0	2.14138	down
EFhand calcium binding domain [Danio rerio]	0	2.14073	down
RecName: Full=MyosinIXb; AltName: Full=Unconventional myosin9b	0.03	2.14031	down
neuronal calcium sensor 1b [Danio rerio]	0.04	2.1399	down
meiotic nuclear division protein 1 [Xenopus laevis]	0.01	2.13915	down
kinesin 13B [Xenopus laevis]	0.04	2.13887	down
Caveolin2 [Salmo salar]	0.02	2.1378	down
Salmo salar clone ssalrgf523020 Fasciculation and elongation protein zeta1 putative mRNA, complete cds	0.01	2.13691	down
PREDICTED: similar to CHitin Synthase family member (chs2) [Danio rerio]	0.03	2.13659	down
Mon2 protein [Mus musculus]	0.03	2.13519	up
Ubiquitin carboxylterminal hydrolase family protein [Tetrahymena thermophila SB210]	0.05	2.13493	down
Salmo salar clone 36P16 TCRalpha/delta locus, genomic sequence	0.01	2.13454	down
armadillo repeatcontaining protein [Bos taurus]	0.01	2.13439	up
zinc finger, MYNDtype containing 17 [Homo sapiens]	0.05	2.13406	down
(semaphorin) 3E [Homo sapiens]	0.01	2.13399	down
chromosome 10 open reading frame 80, isoform CRA_a [Homo sapiens]	0.05	2.13272	down
simple type I keratin [Oncorhynchus mykiss]	0.02	2.12898	up
member 2 (erythrocyte membrane protein band 3like 1) [Oryctolagus cuniculus]	0.01	2.12883	down
novel protein similar to vertebrate TATA box binding protein (Tbp)associated factor, RNA polymerase I, B (Taf1b) [Danio rerio]	0.02	2.12743	down
similar to mixed lineage kinase domainlike isoform 1 [Macaca mulatta]	0	2.12613	down
Mphase phosphoprotein 1 [Rattus norvegicus]	0.01	2.12545	down
mitochondrial tumor suppressor 1a [Danio rerio]	0.01	2.12432	down
Shirin [Xenopus laevis]	0.01	2.12392	down
PhenylalanyltRNA synthetase alpha chain [Salmo salar]	0.01	2.12251	down
Rasrelated protein Rab6C [Salmo salar]	0.01	2.12141	down
hypothetical protein BRAFLDRAFT_127342 [Branchiostoma floridae]	0.04	2.12068	down
Developmentallyregulated GTPbinding protein 1 [Salmo salar]	0	2.12013	down
aldehyde dehydrogenase 3 family member A2 [Salmo salar]	0	2.11951	down
Homo sapiens cDNA, FLJ79369 complete cds, highly similar to JmjC domaincontaining histone demethylation protein 1B (EC 1.14.11.)	0.05	2.11855	down
kelch repeatcontaining protein [Danio rerio]	0.01	2.11826	down
Endoplasmic reticulum resident protein ERp27 precursor [Salmo salar]	0.04	2.11815	down
Promininlike protein 1	0.05	2.11628	down
Caspase3 precursor [Esox lucius]	0.04	2.11495	up
Cldn10l2 protein [Danio rerio]	0.03	2.11074	down
Slc26a3 [Takifugu obscurus]	0.05	2.10963	down
Svil protein [Danio rerio]	0.05	2.1082	down
chordinlike [Danio rerio]	0.05	2.10803	down
Dmgdh protein [Danio rerio]	0.03	2.10749	down
rCG49101 [Rattus norvegicus]	0.01	2.10749	down
11 [Rattus norvegicus]	0.04	2.10682	down
immunity adhesion receptor LSIGN [Pan paniscus]	0.04	2.10659	down
Lithognathus mormyrus clone lithmor330 mRNA sequence	0.04	2.10604	up
Acylcoenzyme A thioesterase 8 [Salmo salar]	0.05	2.10569	down
Multidrug and toxin extrusion protein 1 [Salmo salar]	0.01	2.10162	down
glucosaminyl (Nacetyl) transferase family member 7 [Homo sapiens]	0.03	2.10035	down
rCG29073 [Rattus norvegicus]	0.02	2.09967	down
Deoxycytidine kinase [Esox lucius]	0.04	2.09673	up
Cell cycle control protein 50B [Rana catesbeiana]	0.04	2.09542	down
TLR9 isoform A [Sparus aurata]	0.04	2.09536	down
subunit 10 (theta) [Danio rerio]	0.03	2.09328	down
Ugt1aa protein [Danio rerio]	0	2.09326	down
Rhlike glycoprotein [Tetraodon nigroviridis]	0.01	2.09233	down
ATPbinding cassette, subfamily C (CFTR/MRP), member 12 [Mus musculus]	0.02	2.09233	down
PREDICTED: similar to ENSANGP00000024626 [Nasonia vitripennis]	0.04	2.0923	down
Sipa1l1 protein [Danio rerio]	0.03	2.09151	down
ATPbinding cassette, subfamily C (CFTR/MRP), member 5, isoform CRA_a [Homo sapiens]	0.04	2.09064	down
Glutamatecysteine ligase catalytic subunit [Salmo salar]	0.02	2.08795	down
Robo1 protein [Danio rerio]	0.01	2.08777	down
novel protein similar to vertebrate carbohydrate kinaselike (CARKL) [Danio rerio]	0.03	2.08772	down
tissuetype plasminogen activator [Oryzias latipes]	0.04	2.08706	down
similar to RIKEN cDNA 4933411K20 [Rattus norvegicus]	0.01	2.0855	down
solute carrier family 22, member 13 [Danio rerio]	0.02	2.08403	down
Epa3p [Candida glabrata]	0.02	2.08301	down
aryl hydrocarbon receptor 2 [Sparus aurata]	0.04	2.08238	down
Complement C1q tumor necrosis factorrelated protein 5 [Salmo salar]	0.05	2.08153	down
novel protein similar to vertebrate REC8 homolog (yeast) (REC8) [Danio rerio]	0.05	2.08131	down
Microsomal triglyceride transfer protein [Danio rerio]	0.04	2.08042	down
DMRT1 transcription factor [Odontesthes bonariensis]	0.02	2.07979	down
AAA domain containing 4a [Danio rerio]	0.02	2.07978	down
KIAA0516 protein [Homo sapiens]	0.04	2.0797	down
p120E4F [Homo sapiens]	0.02	2.07854	down
ribosomal protein L4 [Pagrus major]	0.04	2.07844	down
transducin (beta)like 1 Xlinked, isoform CRA_a [Mus musculus]	0.02	2.07753	down
novel protein similar to vertebrate DNA replication helicase 2 homolog (yeast) (DNA2) [Danio rerio]	0.03	2.07699	down
SRYbox containing gene 6 [Danio rerio]	0.02	2.07663	down
3oxoacid CoA transferase 1a [Danio rerio]	0.02	2.07656	down
type I keratin isoform 1 [Solea senegalensis]	0	2.07572	down
spermatogenesis associated 22 [Bos taurus]	0.03	2.07514	down
Trim37 protein [Rattus norvegicus]	0.04	2.075	down
Ubiquitinconjugating enzyme E2 E2 [Esox lucius]	0.03	2.07441	up
syntrophin, gamma 2, isoform CRA_d [Mus musculus]	0.03	2.07427	down
EIF4G1 variant protein [Homo sapiens]	0.05	2.07424	down
Troponin C, slow skeletal and cardiac muscles [Salmo salar]	0.01	2.07271	down
four and a half LIM domains protein 2 [Sparus aurata]	0.05	2.07185	down
synapsin 2b [Seriola quinqueradiata]	0.05	2.06774	down
Oryzias latipes EPRS gene for glutamylprolyltRNA synthetase, partial cds	0.04	2.06659	down
Salmo salar clone ssalrgf518287 Nuclear ubiquitous casein and cyclindependent kinases substrate putative mRNA, complete cds	0.04	2.0663	down
HORMA domain containing 1 [Bos taurus]	0.04	2.0659	down
premRNA processing factor 8 [Danio rerio]	0.02	2.06516	down
alpha 1 polypeptide [Danio rerio]	0.03	2.06492	down
Sp3 transcription factor [Fundulus heteroclitus]	0.02	2.06337	down
Sharpin protein [Mus musculus]	0.03	2.06305	down
G proteincoupled receptor 174 [Rattus norvegicus]	0.02	2.05847	up
severe) [Danio rerio]	0.02	2.05843	down
Heparan sulfate (glucosamine) 3Osulfotransferase 2 [Danio rerio]	0.01	2.05723	down
Mouse DNA sequence from clone RP23354A24 on chromosome 4 Contains the 5' end of a novel gene, a novel pseudogene and a CpG island, complete sequence	0.03	2.05614	down
Spondin2 [Salmo salar]	0.05	2.05588	down
novel protein (A230067G21Rik) [Mus musculus]	0.02	2.05584	down
McKusickKaufman syndrome [Homo sapiens]	0.02	2.05476	down
Danio rerio strain oregon AB scn8aa gene upstream region	0.03	2.05401	down
Fanconi anemia group F protein [Esox lucius]	0.03	2.05182	up
alpha 2,8 sialyltransferase [Oryzias latipes]	0.01	2.0498	down
similar to FLJ00022 protein (predicted) [Rattus norvegicus]	0	2.04955	down
novel protein similar to vertebrate dynactin 1 (p150, glued homolog, Drosophila) (DCTN1) [Danio rerio]	0.05	2.04905	down
Sparus aurata slow troponin T 2 (sTnT2) mRNA, complete cds	0.04	2.04888	down
sister of Pglycoprotein [Fundulus heteroclitus]	0.05	2.04578	down
tight junction protein 1 isoform b [Homo sapiens]	0.01	2.04415	down
Siniperca chuatsi internal transcribed spacer 2 and 28S ribosomal RNA gene, partial sequence	0.01	2.04178	down
complement regulatory plasma protein [Paralabrax nebulifer]	0.04	2.04098	up
notch homolog 5 [Danio rerio]	0.02	2.03773	down
ankyrin repeat and SOCS boxcontaining [Danio rerio]	0.02	2.03689	down
ablinteractor 1, isoform CRA_b [Mus musculus]	0.01	2.03549	up
allantoicase [Danio rerio]	0.01	2.03077	down
DNAdamageinducible transcript 4like [Salmo salar]	0.05	2.02893	down
lipocalininteracting membrane receptor [Danio rerio]	0.04	2.02571	down
PAP associated domain containing 4 [Bos taurus]	0.03	2.02387	down
Homo sapiens cDNA FLJ56556 complete cds, highly similar to Alpha1syntrophin	0.05	2.0229	down
ubiquitin carboxyterminal hydrolase L5 [Ictalurus punctatus]	0.03	2.02199	down
Danio rerio bromodomain 4 (brd4) mRNA, complete cds	0.03	2.02117	down
Gen homolog 1, endonuclease (Drosophila) [Homo sapiens]	0.03	2.02115	down
Lithognathus mormyrus clone lmos9p01b04 mRNA sequence	0.01	2.01991	down
Fibulin1 precursor [Salmo salar]	0.04	2.01974	down
Ephx1 protein [Danio rerio]	0.01	2.01934	down
Oncorhynchus mykiss mRNA for membrane protein p24B	0.04	2.01829	down
KIAA1567 protein [Homo sapiens]	0.04	2.01402	down
RecName: Full=Calumenin; Flags: Precursor	0.02	2.01387	up
LIM and SH3 domain protein 1 [Salmo salar]	0.04	2.01326	down
Dicentrarchus labrax aquaporin 3 (AQP3) mRNA, complete cds	0.02	2.01209	down
annexin max3 [Oryzias latipes]	0.03	2.01085	down
1C [Danio rerio]	0.04	2.01002	down
novel protein similar to ANKRD47, H.sapiens ankyrin repeat domain 47 (ANKRD47) [Danio rerio]	0.02	2.00898	down
programmed cell death 4a [Danio rerio]	0.04	2.004	down
phosphodiesterase 6 [Danio rerio]	0.02	2.00394	down
ubiquitin specific protease 18 [Carassius auratus]	0.01	2.00379	up
Dhx32 protein [Mus musculus]	0.03	2.00362	down
insulinlike growth factor I receptor form A [Epinephelus coioides]	0.04	2.00314	down
source of immunodominant MHCassociated peptides [Ctenopharyngodon idella]	0.01	2.00284	down
troponin T2, cardiac [Danio rerio]	0.02	2.00211	down
DNA polymerase beta [Xiphophorus maculatus]	0.04	2.00036	down
muscletype creatine kinase CKM2 [Oreochromis mossambicus]	0.05	1.9996	down
Ca2+dependent complex C1R/C1S subunit [Perca flavescens]	0.03	1.99656	down
RecName: Full=Uncharacterized protein C2orf16	0	1.99504	down
novel protein (4833418A01Rik) [Mus musculus]	0.02	1.99386	down
eggspecific protein [Xenopus laevis]	0.03	1.99283	down
insulinlike growth factor binding protein, acid labile subunit isoform 1 precursor [Homo sapiens]	0.02	1.99013	down
Coiledcoilhelixcoiledcoilhelix domaincontaining protein 8 [Salmo salar]	0.04	1.98542	up
Lithognathus mormyrus clone lmos2p07f02 mRNA sequence	0.03	1.98368	down
ubiquitinspecific protease USP25 muscle isoform [Homo sapiens]	0	1.97993	down
Splicing factor 3B subunit 3 [Salmo salar]	0.03	1.97852	down
THAP domaincontaining protein 4 [Lepeophtheirus salmonis]	0.03	1.97811	down
Dual specificity testisspecific protein kinase 1 [Salmo salar]	0.02	1.9755	up
Oncorhynchus mykiss 1433G2 protein mRNA, complete cds	0.03	1.97499	down
acid sphingomyelinaselike phosphodiesterase 3B [Bos taurus]	0.03	1.9702	down
dystonin isoform a [Mus musculus]	0	1.96433	down
Transforming growth factorbetainduced protein igh3 [Salmo salar]	0.01	1.96339	down
LOXL3 protein [Danio rerio]	0.05	1.96335	down
Nisch protein [Mus musculus]	0.04	1.95667	down
phospholipase C delta 3B [Paralichthys olivaceus]	0.02	1.95504	down
RNA pseudouridylate synthase domain containing 1 [Bos taurus]	0.03	1.95389	down
PREDICTED: similar to Malignant fibrous histiocytomaamplified sequence 1 (Malignant fibrous histiocytomaamplified sequence with leucinerich tandem repeats 1) [Danio rerio]	0.02	1.95221	down
mast cell preproprotein [Homo sapiens]	0.03	1.95085	up
chloride intracellular channel 5 isoform 2 [Danio rerio]	0.01	1.95002	down
SSR alpha subunit [Oncorhynchus mykiss]	0.01	1.94956	up
lymphocyte cytosolic protein 1 precursor [Oncorhynchus mykiss]	0	1.94128	down
Mus musculus sine oculisrelated homeobox 1 homolog (Drosophila) (Six1), mRNA	0.01	1.94058	down
reverse transcriptase homolog human retrotransposon L1	0.02	1.93967	down
Dimethylaniline monooxygenase 5 [Salmo salar]	0.01	1.93964	down
testisspecific isoform A [Mus musculus]	0.01	1.93181	down
C11orf46 homolog [Salmo salar]	0.02	1.93042	up
Eif4ba protein [Danio rerio]	0.03	1.92897	down
prostaglandin transporter [Canis lupus familiaris]	0.01	1.92559	down
Pyroglutamylpeptidase 1 [Salmo salar]	0.05	1.92289	down
Vigilin [Salmo salar]	0.02	1.91891	down
FGD6 protein [Bos taurus]	0.05	1.91612	down
LongchainfattyacidCoA ligase 1 [Salmo salar]	0	1.91159	down
interferon regulatory factor 9 [Sparus aurata]	0.02	1.91128	down
Vibrio sp. UST050418228 16S ribosomal RNA gene, partial sequence	0.04	1.91079	down
novel protein similar to vertebrate symplekin (SYMPK) [Danio rerio]	0.02	1.90985	down
Dolichyldiphosphooligosaccharideprotein glycosyltransferase subunit 4 [Salmo salar]	0.02	1.90855	down
Nras [Kryptolebias marmoratus]	0.04	1.90737	up
Lithognathus mormyrus clone lithmor753 mRNA sequence	0.02	1.90703	down
snRNP core protein SMX5d [Mus musculus]	0	1.90694	up
Salmo salar clone ssalrgf531250 Circumsporozoite protein precursor putative mRNA, pseudogene cds	0.01	1.90389	down
Peptidylprolyl cistrans isomeraselike 3 [Salmo salar]	0.01	1.90196	up
novel protein similar to vertebrate oxidation resistance 1 (OXR1) [Danio rerio]	0.01	1.90189	down
Vacuolar proteinsortingassociated protein 36 [Salmo salar]	0.03	1.90145	up
enhancer binding protein gamma [Danio rerio]	0.04	1.89796	down
Transmembrane protein 188 [Salmo salar]	0	1.89757	up
annexin A2 [Monopterus albus]	0.04	1.89704	down
Lithognathus mormyrus clone lmos8p04h12 mRNA sequence	0.01	1.89534	up
Stromal cellderived factor 2like protein 1 [Salmo salar]	0.03	1.89185	up
Lithognathus mormyrus clone lmos8p07h02 mRNA sequence	0.05	1.88873	down
Mitochondrial 28S ribosomal protein S17 [Esox lucius]	0	1.8875	up
ubiquitin specific protease 7 [Homo sapiens]	0.01	1.88627	down
novel protein similar to vertebrate keratin family [Danio rerio]	0.03	1.88365	down
28S ribosomal protein S12, mitochondrial precursor [Salmo salar]	0.02	1.88339	up
Lithognathus mormyrus clone lithmor834 mRNA sequence	0.01	1.88183	down
TLC domain containing 2 [Mus musculus]	0	1.88026	up
CD82 antigen [Salmo salar]	0.03	1.87984	up
kinesin family member 18A [Xenopus (Silurana) tropicalis]	0.05	1.87558	down
oxysterolbinding proteinlike protein 3 [Takifugu rubripes]	0.02	1.8742	down
Sodium and chloridedependent GABA transporter 2 [Salmo salar]	0.03	1.87279	down
Takifugu rubripes transcription factor Sox4 (Sox4) gene, complete cds	0.03	1.87174	up
Lithognathus mormyrus clone lithmor202 mRNA sequence	0	1.87165	down
bleomycin hydrolase [Scophthalmus maximus]	0.03	1.86994	down
Sparus aurata clone SA4H10 unknown genomic sequence	0.01	1.86909	down
Salmo salar clone ssalrgf526038 Probable E3 ubiquitinprotein ligase TRIP12 putative mRNA, pseudogene cds	0	1.869	down
Erythrocyte band 7 integral membrane protein [Salmo salar]	0.03	1.86896	down
class I helical cytokine receptor number 16 [Tetraodon nigroviridis]	0.02	1.86795	down
Lithognathus mormyrus clone lithmor696 mRNA sequence	0	1.86759	down
myoferlin [Xenopus (Silurana) tropicalis]	0.01	1.86739	down
Brd3a protein [Danio rerio]	0.03	1.86384	up
interleukin 15 variant [Takifugu rubripes]	0.03	1.86217	up
fibulin 5 [Danio rerio]	0.05	1.86048	down
SMC6 protein [Takifugu rubripes]	0.02	1.86042	down
Myeloperoxidase precursor [Salmo salar]	0.03	1.85999	down
SEC6like 1 (S. cerevisiae) [Danio rerio]	0.01	1.85733	down
novel protein similar to vertebrate ubiquitin specific peptidase 19 (USP19) [Danio rerio]	0.01	1.85519	down
myosin 1 [Salmo salar]	0.01	1.85222	down
Macaca fascicularis brain cDNA clone: similar to human protein tyrosine phosphatase, receptor type, fpolypeptide (PTPRF), interacting protein (liprin), alpha1 (PPFIA1), transcript variant 2, mRNA	0.02	1.85129	down
Keratinocytesassociated protein 2 [Salmo salar]	0.03	1.84415	up
FAM101B [Salmo salar]	0.02	1.844	up
novel protein similar to vertebrate titin (TTN) [Danio rerio]	0.03	1.84389	down
novel protein similar to vertebrate ER degradation enhancer, mannosidase alphalike 3 (EDEM3) [Danio rerio]	0	1.84316	down
Probable E3 ubiquitinprotein ligase RNF144AA [Salmo salar]	0.04	1.83778	up
cytoplasmic linker associated protein 2 [Danio rerio]	0.03	1.83506	down
Oreochromis mossambicus TAUT mRNA for taurine transporter, complete cds	0	1.83406	down
lysosomal alphamannosidase [Bos taurus]	0.03	1.83356	down
E3 ubiquitinprotein ligase EDD1 [synthetic construct]	0.01	1.83036	down
Junction plakoglobin [Salmo salar]	0.04	1.82984	down
Transmembrane protein 186 [Salmo salar]	0.03	1.82675	up
chromosome 17 open reading frame 27 [Takifugu rubripes]	0.01	1.81953	down
rCG41322 [Rattus norvegicus]	0.05	1.81779	down
capillary morphogenesis protein 2A [Danio rerio]	0	1.81745	down
Myosin light polypeptide 4 [Salmo salar]	0.01	1.81719	down
HRASlike suppressor, isoform CRA_b [Homo sapiens]	0.02	1.81714	up
Lithognathus mormyrus clone lmos8p06e09 mRNA sequence	0.02	1.81297	down
Deoxycytidylate deaminase [Salmo salar]	0.02	1.81067	up
Latexin [Salmo salar]	0.01	1.80984	up
Proteasome assembly chaperone 2 [Esox lucius]	0.02	1.80786	up
ORF73 [Human herpesvirus 8]	0.03	1.8072	down
adenylate kinase 12 [Epinephelus coioides]	0.02	1.80582	down
suppressin [Homo sapiens]	0.04	1.80424	down
choline kinase beta [Danio rerio]	0.05	1.80372	up
PREDICTED: similar to very large inducible GTPase 1 [Danio rerio]	0.01	1.80313	up
Unc45a [Danio rerio]	0.03	1.79767	down
U5 small nuclear ribonucleoprotein 200 kDa helicase [Salmo salar]	0.01	1.79608	down
Peptide Met(O) reductase	0.05	1.79558	down
fragile histidine triad [Canis lupus familiaris]	0.03	1.7953	down
phosphoinositide3kinase, class 3, isoform CRA_b [Mus musculus]	0.02	1.79429	down
Cell division cycle 5like protein [Salmo salar]	0.03	1.79297	down
Nrd1 protein [Danio rerio]	0.03	1.79023	down
chibby homolog 1 [Salmo salar]	0	1.78862	up
Diphosphomevalonate decarboxylase [Salmo salar]	0.05	1.7846	up
Tsh3 [Xenopus laevis]	0.02	1.77804	down
member 1 [Bos taurus]	0.01	1.77676	down
Salmo salar clone ssalrgf504302, novel cds	0.04	1.77256	down
kelchlike ECHassociated protein 1 [synthetic construct]	0.03	1.77062	down
Hydroxysteroid dehydrogenaselike protein 2 [Salmo salar]	0.05	1.76196	down
KIAA1632 protein [Homo sapiens]	0.01	1.76162	down
Tropomodulin4 [Esox lucius]	0.04	1.7608	up
NIPBL protein [Homo sapiens]	0.01	1.75995	down
monoacylglycerol Oacyltransferase 2 [Danio rerio]	0.01	1.75966	down
claudin 7a [Takifugu rubripes]	0.03	1.75918	up
TPA_inf: RTN1 [Oryzias latipes]	0.03	1.75861	up
betagalactosidase [Cloning vector pGEM58ZNf()]	0.01	1.75706	up
Epithelial membrane protein 2 [Esox lucius]	0.02	1.7566	up
NADH dehydrogenase 1 beta subcomplex subunit 3 [Salmo salar]	0.04	1.75525	down
Pvalb3a [Danio rerio]	0	1.74888	down
small nuclear ribonucleoprotein polypeptide Flike [Danio rerio]	0.04	1.74727	up
Fbox WD40 protein [Labidochromis caeruleus]	0.03	1.74629	up
eukaryotic translation initiation factor 4e 1a [Danio rerio]	0.03	1.74608	up
PREDICTED: similar to Uncharacterized protein ZK1236.4 [Danio rerio]	0.04	1.74596	down
Platichthys flesus mRNA for hypothetical protein P18	0.02	1.74334	up
PCM1 [Takifugu rubripes]	0.03	1.7426	down
Ironresponsive elementbinding protein 1 [Salmo salar]	0.01	1.73978	down
transport protein Sec61 subunit beta [Salmo salar]	0.01	1.73926	up
Histidine triad nucleotidebinding protein 3 [Salmo salar]	0.01	1.73818	up
Taf1 protein [Danio rerio]	0.05	1.73758	down
C11HXORF26 protein [Bos taurus]	0.01	1.73657	up
GIYYIG domain containing 2 isoform 2 [Homo sapiens]	0.03	1.7331	up
testican3 precursor [Siniperca chuatsi]	0.02	1.73204	up
golgin B1 [Homo sapiens]	0.05	1.73117	down
Nucleoredoxinlike protein 2 [Salmo salar]	0.05	1.7275	up
Mitochondrial ornithine transporter 1 [Salmo salar]	0.01	1.72745	up
serine hydroxymethyltransferase 2 (mitochondrial) [Danio rerio]	0.03	1.72321	down
Coiledcoil domaincontaining protein 5 [Esox lucius]	0.05	1.72307	up
Cytoplasmic FMR1interacting protein 1 homolog [Salmo salar]	0.02	1.72267	down
DNAdirected RNA polymerase I subunit RPA12 [Salmo salar]	0.03	1.72258	up
PHD fingerlike domaincontaining protein 5A [Rana catesbeiana]	0.01	1.72154	up
zeta (quinone reductase) [Danio rerio]	0.03	1.7204	down
Rabcoupling protein	0.01	1.7163	down
Sacyl fatty acid synthase thioesterase, medium chain [Salmo salar]	0.04	1.71619	down
TANKbinding kinase 1 [Danio rerio]	0.03	1.71596	down
Sparus aurata mitochondrial control region, partial sequence	0.01	1.71408	up
PREDICTED: hypothetical protein [Taeniopygia guttata]	0.02	1.71407	up
transmembrane 7 superfamily member 2 [Bos taurus]	0.04	1.71239	up
secernin 1 [Rattus norvegicus]	0.03	1.71147	down
Chain A, Crystal Structure Of Human Bromodomain Adjacent To Zinc Finger Domain 2b (Baz2b)	0.03	1.7091	down
Lithognathus mormyrus clone lmos7p06f06 mRNA sequence	0.03	1.70901	down
mediator complex subunit 1 [Rattus norvegicus]	0.04	1.70811	down
G proteincoupled receptor kinaseinteractor 2, isoform CRA_b [Rattus norvegicus]	0.02	1.70406	up
C6orf64 homolog [Esox lucius]	0.04	1.69784	up
TATA element modulatory factor 1 [Danio rerio]	0.02	1.6958	down
SUMOconjugating enzyme UBC9 [Salmo salar]	0.04	1.6947	up
Fugu rubripes gene for Notch 2, partial cds	0.02	1.68956	down
immunoglobulin heavy chain [Siniperca chuatsi]	0.02	1.68786	up
Histidine triad nucleotidebinding protein 2 [Oncorhynchus mykiss]	0.03	1.6857	up
AT rich interactive domain 1Ba (Rbp2 like) [Danio rerio]	0	1.6851	down
ASC [Siniperca chuatsi]	0.02	1.68393	up
gamma 2a [Danio rerio]	0.02	1.68268	down
member A [Bos taurus]	0.02	1.68209	down
novel protein similar to vertebrate translocated promoter region (to activated MET oncogene) (TPR) [Danio rerio]	0.01	1.68146	down
TruB pseudouridine (psi) synthase homolog 1 variant [Homo sapiens]	0.03	1.67974	up
antigen processing proteasomeassociated protein [Oryzias luzonensis]	0.05	1.67813	up
Peptidylprolyl cistrans isomeraselike 1 [Salmo salar]	0.02	1.67107	up
member 3 [Rattus norvegicus]	0.01	1.66991	up
signal sequence receptor delta [Oncorhynchus mykiss]	0.02	1.66803	up
member 2b [Danio rerio]	0.03	1.66686	down
Transmembrane protein 77 [Salmo salar]	0.03	1.66238	up
caspase recruitment domain family, member 4, isoform CRA_a [Homo sapiens]	0.01	1.66196	down
p21 activated kinase 2 [Xenopus laevis]	0.05	1.65936	down
selenium binding protein 1 [Danio rerio]	0.01	1.65811	down
tripartite motif protein 25 (mapped), isoform CRA_b [Rattus norvegicus]	0	1.65657	down
Centromere protein S [Salmo salar]	0.02	1.65493	up
HMGCoA reductase [Dicentrarchus labrax]	0.01	1.65422	down
Cisd3 protein [Mus musculus]	0.01	1.65398	up
130kDa isoform a [Homo sapiens]	0.02	1.65022	down
RecName: Full=Cryptochrome DASH; AltName: Full=Protein CRYDASH; Short=zCRYDASH	0.01	1.64843	up
squamouscell carcinoma Tcellrecognized antigen [Tetraodon nigroviridis]	0.03	1.64763	down
C14orf159 protein [Danio rerio]	0.02	1.64744	down
Zinc finger CCHC domaincontaining protein 10 [Salmo salar]	0.02	1.64682	up
ORM1like protein 1 [Salmo salar]	0.02	1.64511	up
rCG47468, isoform CRA_c [Rattus norvegicus]	0.03	1.64227	up
Homo sapiens striatin, calmodulin binding protein 3 (STRN3), transcript variant 1, mRNA	0.02	1.64155	down
MHC class I antigen [Lutjanus campechanus]	0.01	1.64065	up
cullin 1 [Danio rerio]	0.03	1.63933	down
cleavage and polyadenylation specific factor 5 [Danio rerio]	0.02	1.63863	up
Ncadherin precursor zebra fish	0.01	1.63524	down
novel NACHT domanin containing protein [Danio rerio]	0.05	1.62801	up
39S ribosomal protein L14, mitochondrial precursor [Salmo salar]	0.03	1.62784	up
Nacetylglucosamine1phosphate transferase [Danio rerio]	0.04	1.62558	down
TCP1beta [Notothenia coriiceps]	0.04	1.62544	down
Proteasome assembly chaperone 3 [Salmo salar]	0.02	1.62301	up
tudor domain containing 7 isoform 1 [Danio rerio]	0.04	1.62285	down
mediator complex subunit 27 [Bos taurus]	0.03	1.62063	up
39S ribosomal protein L34, mitochondrial precursor [Salmo salar]	0	1.62	up
alcohol dehydrogenase Class VI [Oryzias latipes]	0.04	1.61904	down
Derlin2 [Salmo salar]	0.03	1.61222	up
C1orf31 [Salmo salar]	0.02	1.61097	up
rCG24089, isoform CRA_c [Rattus norvegicus]	0	1.60837	up
TATA box binding protein, isoform CRA_b [Mus musculus]	0.04	1.60809	up
Thioredoxinlike protein 4A [Salmo salar]	0.02	1.60796	up
nuclear cap binding protein [Siniperca chuatsi]	0.01	1.60782	up
RecName: Full=Splicing factor, arginine/serinerich 19; AltName: Full=CTDbinding SRlike protein rA1	0.04	1.60581	down
cytosolic [Salmo salar]	0.04	1.60488	up
Lithognathus mormyrus clone lmos7p04c08 mRNA sequence	0.04	1.60258	down
Glutamate receptorassociated protein 1 [Salmo salar]	0.05	1.5983	up
LYR motifcontaining protein 2 [Salmo salar]	0.01	1.5977	up
Yarrowia lipolytica YALI0F23287p (YALI0F23287g) mRNA, complete cds	0.01	1.59743	down
Smg5 protein [Rattus norvegicus]	0.04	1.59382	down
RecName: Full=Uncharacterized protein C2orf79 homolog	0.04	1.59209	up
Vps13a protein [Danio rerio]	0.01	1.5917	down
Lithognathus mormyrus clone lmos7p06b10 mRNA sequence	0.02	1.59002	down
threonine kinase 35 [Danio rerio]	0.05	1.58923	up
RecName: Full=Protein phosphatase 1 regulatory subunit 12A; AltName: Full=Myosin phosphatasetargeting subunit 1; AltName: Full=Myosin phosphatase target subunit 1; AltName: Full=Protein phosphatase myosinbinding subunit	0.01	1.58912	down
Arylacetamide deacetylase [Salmo salar]	0.02	1.58908	down
Farnesyl pyrophosphate synthetase [Salmo salar]	0.04	1.58687	up
Lithognathus mormyrus clone lmos8p07f10 mRNA sequence	0.02	1.58613	up
RB1inducible coiledcoil 1 [Mus musculus]	0.02	1.58387	down
Homo sapiens Ras homolog enriched in brain 2 [synthetic construct]	0.04	1.58157	up
signal recognition particle 9 [Danio rerio]	0.03	1.58087	up
PREDICTED: similar to Fbox only protein 21 [Danio rerio]	0.02	1.57939	down
alpha 2,3sialyltransferase [Takifugu rubripes]	0.05	1.5793	up
AP1 gamma subunit binding protein 1 [Bos taurus]	0.04	1.57876	down
Zinc finger CCCH domaincontaining protein 7A [Salmo salar]	0	1.57859	down
C9orf46 [Salmo salar]	0.04	1.57321	down
Exosome component 8 [Danio rerio]	0.04	1.57189	up
tankyrase, TRF1interacting ankyrinrelated ADPribose polymerase, isoform CRA_a [Mus musculus]	0.03	1.56838	down
G proteincoupled receptor 183 [Danio rerio]	0.02	1.56807	up
7150924) [Danio rerio]	0.03	1.56701	down
Chain A, Nuclear Transport Factor 2 (Ntf2) E42k Mutant Chain B, Nuclear Transport Factor 2 (Ntf2) E42k Mutant	0.01	1.56465	up
DENN/MADD domain containing 4C [Homo sapiens]	0.01	1.56457	down
signal sequence receptor beta [Salmo salar]	0.02	1.56311	up
Transmembrane protein 93 [Esox lucius]	0.01	1.56283	up
Lithognathus mormyrus clone lmos2p02h05 mRNA sequence	0.03	1.55977	down
Pdcd8 protein [Danio rerio]	0.03	1.55333	down
nodal modulator 1 [Homo sapiens]	0.02	1.55274	down
developmentally downregulated 4like [Xenopus (Silurana) tropicalis]	0.02	1.54948	down
Leydig cell tumor 10 kDa protein [Oncorhynchus mykiss]	0.01	1.54879	up
LSM12 homolog [Danio rerio]	0.04	1.54742	up
Elongation factor 1beta [Esox lucius]	0.02	1.54631	down
zinc purple acid phosphataselike protein [Salmo salar]	0.02	1.54588	down
subunit 1 [Danio rerio]	0.04	1.54543	down
RecName: Full=UPF0709 protein C3orf34 homolog	0.03	1.54363	up
elongation factor Tu GTP binding domain containing 1, isoform CRA_a [Mus musculus]	0.01	1.54239	down
glutamine rich (polypyrimidine tract binding protein associated) [Danio rerio]	0.01	1.54155	down
fish virus induced TRIM protein [Oncorhynchus mykiss]	0.04	1.53967	up
PDZ domaincontaining protein 11 [Salmo salar]	0.05	1.53787	up
Cytochrome c oxidase polypeptide VIIIheart, mitochondrial precursor [Esox lucius]	0	1.53414	up
Homo sapiens SMT3 suppressor of mif two 3 homolog 1 (yeast) [synthetic construct]	0.02	1.53379	up
chromosome 19 open reading frame 25 [Homo sapiens]	0.01	1.53365	up
4SNcTudor domain protein [Takifugu rubripes]	0.03	1.53351	down
alpha 2,3sialyltransferase ST3Gal V [Takifugu rubripes]	0.01	1.53105	up
transmembrane protein 11 [Danio rerio]	0.01	1.52827	up
similar to cofactor required for Sp1 transcriptional activation, subunit 2, 150kDa (predicted), isoform CRA_a [Rattus norvegicus]	0.01	1.52776	down
Ubiquitously transcribed X chromosome tetratricopeptide repeat protein [Salmo salar]	0.04	1.52763	down
novel protein similar to vertebrate leucinerich repeats and calponin homology (CH) domain containing family [Danio rerio]	0.04	1.52671	down
cornichon homolog 4 [Xenopus (Silurana) tropicalis]	0.03	1.52635	up
Four and a half LIM domains protein 1 [Esox lucius]	0	1.52525	up
NADPdependent malic enzyme, mitochondrial precursor [Salmo salar]	0.01	1.52288	down
Lithognathus mormyrus clone lmos7p02f04 mRNA sequence	0.04	1.52263	down
Ube3a protein [Danio rerio]	0.02	1.52258	down
ferritin lower subunit [Oreochromis mossambicus]	0.04	1.52107	up
Mus musculus chromosome 8, clone RP23418G1, complete sequence	0.02	1.5206	up
C18orf32 homolog [Salmo salar]	0	1.51906	up
alpha2,6sialyltransferase [Takifugu rubripes]	0.01	1.51865	down
NudC domaincontaining protein 1 [Salmo salar]	0.02	1.51863	down
phosphogluconate dehydrogenase isoform 1 [Danio rerio]	0.01	1.51754	down
Transmembrane protein 69 [Esox lucius]	0.02	1.51741	up
BICD2 protein [Homo sapiens]	0.03	1.5173	down
Lithognathus mormyrus clone lmos7p05F12 mRNA sequence	0.04	1.51727	down
TEX261 protein [Bos taurus]	0.01	1.51692	up
Exocyst complex component 2 [Salmo salar]	0	1.51644	down
Nacetyltransferase NAT13 [Salmo salar]	0.04	1.51607	up
Lariat debranching enzyme [Salmo salar]	0.03	1.51441	down
Salmo salar clone ssalrgf540158 Serine/threonineprotein kinase tousledlike 2 putative mRNA, partial cds	0.03	1.51424	down
Gadus morhua mRNA for MHC class I, partial, clone c33	0.02	1.51379	down
39S ribosomal protein L43, mitochondrial precursor [Salmo salar]	0.01	1.51266	up
Acylprotein thioesterase 1 [Salmo salar]	0.04	1.51175	up
leucine rich repeat containing 45 [Mus musculus]	0.02	1.5113	down
cutlike 1 [Danio rerio]	0.04	1.50955	down
UPF0527 membrane protein [Esox lucius]	0.03	1.50898	up
proteasome activator subunit 3 [Danio rerio]	0.04	1.50856	up
transmembrane protein 33 [Danio rerio]	0.04	1.50819	up
novel protein similar to Down syndrome cell adhesion molecule (dscam) [Danio rerio]	0.02	1.50511	down
tyrosine aminotransferase [Danio rerio]	0	1.50467	up
tissue inhibitor of metalloproteinase [Pagrus major]	0.05	1.50205	down
rCG29738, isoform CRA_b [Rattus norvegicus]	0.02	1.50099	up
pitrilysin metalloproteinase 1 [Danio rerio]	0	1.50054	down
HSPC171 protein [Bos taurus]	0.01	1.4969	up
proteasome subunit, beta type 8 [Oryzias latipes]	0.03	1.49605	up
selenoprotein H [Danio rerio]	0.03	1.49351	up
lin37 homolog [Esox lucius]	0.03	1.49144	up
SRB7 (suppressor of RNA polymerase B) homolog (S. cerevisiae), isoform CRA_b [Mus musculus]	0.05	1.49108	up
phosphatidylethanolamine binding protein [Danio rerio]	0	1.48896	up
Mitochondrial inner membrane protease subunit 1 [Salmo salar]	0.02	1.4882	up
doublestranded RNAspecific editase [Tetraodon fluviatilis]	0.02	1.48282	down
myeloid differentiation factor 88 [Larimichthys crocea]	0.01	1.48246	up
Signal peptidase complex subunit 1 [Salmo salar]	0.01	1.48191	up
Ranbinding protein 7 [Danio rerio]	0.03	1.48181	down
TPA_exp: interleukin18 [Takifugu rubripes]	0.02	1.4816	up
Coatomer protein complex, subunit beta 2 [Danio rerio]	0.03	1.48045	down
thiosulfate sulfurtransferase KAT [Salmo salar]	0.03	1.48032	up
Signal recognition particle receptor subunit beta [Salmo salar]	0.02	1.47798	up
COX4 neighbor isoform 2 [Homo sapiens]	0.01	1.47776	up
GTPase activating protein and VPS9 domains 1 [Bos taurus]	0.01	1.47723	down
DnaJ homolog subfamily A member 1 [Salmo salar]	0	1.47589	up
C10orf104 homolog [Oncorhynchus mykiss]	0	1.47168	up
DNA replication complex GINS protein PSF2 [Salmo salar]	0.04	1.47117	up
Mitochondrial ribosomal protein 63 [Esox lucius]	0.01	1.47065	up
novel protein similar to human and mouse NIMA (never in mitosis gene a)related kinase 1 (NEK1) [Danio rerio]	0.02	1.46868	down
Rho GTPase activating protein 12a [Danio rerio]	0.04	1.4686	down
Lithognathus mormyrus clone lmos8p08a07 mRNA sequence	0.01	1.46814	up
Solute carrier family 25, member 43 [Danio rerio]	0.02	1.46729	up
Membranespanning 4domains subfamily A member 8A [Salmo salar]	0.01	1.46701	up
Transmembrane protein 32 [Salmo salar]	0.01	1.46651	up
Galactosidase, beta 1like [Danio rerio]	0.02	1.46611	down
DNAdirected RNA polymerase II subunit RPB7 [Salmo salar]	0.01	1.46596	up
lin52 homolog [Salmo salar]	0.03	1.4641	up
5nucleotidase domaincontaining protein 1 [Salmo salar]	0.01	1.46388	up
novel protein similar to H.sapiens SPEN, spen homolog, transcriptional regulator (Drosophila) (SPEN) [Danio rerio]	0.05	1.46358	down
bromodomain containing 4 [Danio rerio]	0.02	1.46253	down
Acanthopagrus latus gene for 18S rRNA, partial sequence	0.04	1.45874	up
Peptidylprolyl cistrans isomerase H [Salmo salar]	0.01	1.45862	up
Tetraspanin3 [Salmo salar]	0.01	1.45666	up
unconventional SNARE in the ER 1 homolog [Bos taurus]	0.03	1.45537	up
IMP (inosine monophosphate) dehydrogenase 2 [Danio rerio]	0.01	1.4553	down
Nardilysin precursor [Salmo salar]	0.05	1.45424	down
member 1 [Xenopus (Silurana) tropicalis]	0.05	1.4535	up
Z [Salmo salar]	0.03	1.45322	up
cysteine and glycinerich protein 2 binding protein [Danio rerio]	0.04	1.45159	down
2 [Danio rerio]	0	1.44948	up
novel protein similar to human general control of aminoacid synthesis 1like 1 (yeast) (GCN1) [Danio rerio]	0.03	1.44931	down
Cbx5 [Astatotilapia burtoni]	0	1.44809	up
Trafficking protein particle complex subunit 4 [Esox lucius]	0.02	1.44803	up
signal recognition particle 14 [Danio rerio]	0.02	1.44765	up
ORF077R [Rock bream iridovirus]	0	1.44744	up
U6 snRNAassociated Smlike protein LSm1 [Salmo salar]	0.05	1.44699	up
Takifugu rubripes partial junDLb gene for JunDLb	0.05	1.44282	down
Homo sapiens chromosome 15 clone RP11123C21 map 15q21.3, complete sequence	0	1.44261	down
DPCD [Esox lucius]	0	1.44212	up
Fragile X mental retardation, autosomal homolog 2 [Danio rerio]	0.03	1.44001	down
CDGSH iron sulfur domaincontaining protein 2 [Salmo salar]	0.01	1.44	up
Lithognathus mormyrus clone lmos2p05c02 mRNA sequence	0.04	1.43942	up
ring finger protein 7 [Danio rerio]	0.01	1.43735	up
Trafficking protein particle complex subunit 6B [Esox lucius]	0.05	1.43732	up
Sec23like protein B [Danio rerio]	0.02	1.43579	down
hexokinase 1b [Gadus morhua]	0	1.43465	down
Abhydrolase domaincontaining protein 14A [Salmo salar]	0.04	1.43417	up
Signal peptidase complex subunit 3 [Salmo salar]	0.02	1.43319	up
60S ribosomal protein L38 [Salmo salar]	0.03	1.43266	down
COX16like protein C14orf112 homolog, mitochondrial precursor [Esox lucius]	0	1.43184	up
Programmed cell death protein 5 [Salmo salar]	0.03	1.43082	up
cyclic AMP phosphoprotein [Scophthalmus maximus]	0.03	1.43037	up
Lithognathus mormyrus clone lmos8p01f08 mRNA sequence	0	1.42973	down
novel protein similar to vertebrate guanylate binding protein family [Danio rerio]	0	1.42913	down
Salmo salar clone ssalrgf522067 Vacuolar protein sortingassociated protein 37A putative mRNA, complete cds	0.05	1.42808	down
CCR4NOT transcription complex, subunit 8 [Danio rerio]	0.01	1.42763	up
SMC1 alpha [Oryzias latipes]	0.02	1.42582	down
Antizyme inhibitor 1 [Salmo salar]	0.03	1.42538	up
Signal recognition particle 19 kDa protein [Esox lucius]	0	1.42461	up
novel protein similar to H.sapiens ITPKC, inositol 1,4,5trisphosphate 3kinase C (ITPKC) [Danio rerio]	0.04	1.42403	down
phosphatidylinositol 4kinase III alpha [Danio rerio]	0.03	1.42389	down
deoxyuridine triphosphatase [Danio rerio]	0.03	1.42359	up
COP9 signalosome complex subunit 6 [Salmo salar]	0.04	1.4211	up
YTH domain family 2 [Danio rerio]	0.05	1.42002	down
WD repeat domain 44 protein [Bos taurus]	0.01	1.41942	down
PRP6 premRNA processing factor 6 homolog [Bos taurus]	0.05	1.41917	down
Salmo salar clone ssalrgf511026 Malespecific lethal 2like 1 putative mRNA, complete cds	0.03	1.41903	down
Ubiquinone biosynthesis protein COQ7 homolog [Salmo salar]	0.03	1.41789	up
similar to FLJ46154 protein (predicted) [Rattus norvegicus]	0.04	1.41783	down
LOC100158433 protein [Xenopus laevis]	0.05	1.41778	down
integral membrane protein a [Danio rerio]	0.04	1.41769	up
member A [Xenopus (Silurana) tropicalis]	0.01	1.41707	up
novel protein similar to vertebrate thioesterase superfamily member 2 (THEM2) [Danio rerio]	0.01	1.41401	up
Dynein light chain 4, axonemal [Esox lucius]	0.04	1.41392	up
zinc finger protein 207 [Danio rerio]	0.04	1.41387	up
TYK2 tyrosine kinase [Tetraodon fluviatilis]	0.04	1.41345	down
Kctd13 protein [Danio rerio]	0.04	1.41214	down
Salmo salar clone ssalrgf529352 GTPbinding protein SAR1a putative mRNA, complete cds	0.04	1.4115	up
Protein transport protein Sec61 subunit alphalike 1	0.04	1.41078	up
RING finger protein 121 [Salmo salar]	0.02	1.41038	up
notch homolog 2 [Danio rerio]	0.03	1.40974	down
activating transcription factor 1 [Danio rerio]	0.01	1.40804	up
matrin 3 [Xenopus (Silurana) tropicalis]	0.01	1.40271	down
SEC13 homolog [Salmo salar]	0.01	1.40218	up
Uracil phosphoribosyltransferase [Salmo salar]	0	1.40217	up
Culex quinquefasciatus mannosyloligosaccharide alpha1,2mannosidase, mRNA	0.02	1.40068	down
predicted protein [Aspergillus terreus NIH2624]	0.03	1.40015	up
Coiledcoilhelixcoiledcoilhelix domaincontaining protein 7 [Esox lucius]	0.01	1.39965	up
Kctd12.2 protein [Danio rerio]	0.04	1.39823	up
unc50 homolog [Danio rerio]	0.03	1.39817	up
Prefoldin subunit 6 [Oncorhynchus mykiss]	0.04	1.39764	up
Lithognathus mormyrus clone lithmor708 mRNA sequence	0.01	1.39754	up
expressed sequence AV312086, isoform CRA_a [Mus musculus]	0.03	1.39566	down
transcription factor XlDP1 [Xenopus laevis, embryos, Peptide, 409 aa]	0.02	1.39515	up
tRNA selenocysteineassociated protein 1 [Salmo salar]	0.02	1.39511	up
p65 transcription factor [Siniperca chuatsi]	0.03	1.39396	down
testis development protein PRTD [Homo sapiens]	0.04	1.39341	down
component of oligomeric golgi complex 7 [Danio rerio]	0.05	1.39283	down
Tyrosineprotein phosphatase nonreceptor type 6 [Salmo salar]	0.05	1.39242	down
member 33 [Danio rerio]	0	1.38937	up
mannosidase alphalike 1 [Bos taurus]	0.02	1.38924	up
Ehmt1a protein [Danio rerio]	0.03	1.38778	down
Dihydrolipoyl dehydrogenase, mitochondrial precursor [Salmo salar]	0.05	1.38776	down
PostGPI attachment to proteins factor 2 [Salmo salar]	0	1.38699	up
acetylCoenzyme A acetyltransferase 1 [Danio rerio]	0.02	1.38637	down
rCG23066 [Rattus norvegicus]	0.04	1.38419	down
Methyltransferaselike protein 5 [Salmo salar]	0.05	1.38384	up
KIAA1033 protein [Homo sapiens]	0	1.38368	down
Dynactin subunit 6 [Salmo salar]	0.01	1.38315	up
Lithognathus mormyrus clone lmos8p07a08 mRNA sequence	0.01	1.38283	up
Lithognathus mormyrus clone lithmor788 mRNA sequence	0.03	1.38273	down
Rasrelated protein Rab2A [Salmo salar]	0	1.38216	up
Eukaryotic peptide chain release factor GTPbinding subunit ERF3B [Salmo salar]	0.02	1.38094	down
ribosomal protein L22 [Solea senegalensis]	0.04	1.38069	up
yghl1 [Pagrus major]	0.03	1.38067	up
Yip1 domain family, member 6 [Danio rerio]	0.02	1.3799	up
RBX1 protein [Homo sapiens]	0.04	1.37982	up
CC068 protein [Salmo salar]	0	1.37943	up
Ubiquitin carboxylterminal hydrolase 5 [Salmo salar]	0.04	1.37896	down
Rana lessonae mRNA for Pl10related protein (pl10 gene)	0.02	1.37853	up
jagunal homolog 1A [Salmo salar]	0.05	1.37833	up
poly A binding protein, cytoplasmic 1 b [Danio rerio]	0.04	1.37704	down
39S ribosomal protein L28, mitochondrial precursor [Salmo salar]	0.02	1.37634	up
Fbox and leucinerich repeat protein 6, isoform CRA_c [Mus musculus]	0.03	1.3753	up
Paralichthys olivaceus mRNA for perforin, complete cds	0.04	1.37473	up
Solute carrier family 22 member 4 [Salmo salar]	0.02	1.37323	up
novel protein similar to human apoptotic chromatin condensation inducer in the nucleus (ACINUS) [Danio rerio]	0.04	1.37246	down
Serine/arginine repetitive matrix protein 1 [Salmo salar]	0.02	1.37192	down
Serine/threonineprotein kinase VRK3 [Salmo salar]	0.01	1.37032	up
UMPCMP kinase [Esox lucius]	0.01	1.37006	up
Lithognathus mormyrus clone lmos8p04a07 mRNA sequence	0.03	1.36992	up
C10orf32 [Esox lucius]	0.02	1.36852	up
C9orf80 homolog [Salmo salar]	0.04	1.36695	up
Lithognathus mormyrus clone lmos9p04f09 mRNA sequence	0	1.36522	up
Histone H2AV [Esox lucius]	0.04	1.36427	up
synaptogyrin 2like [Salmo salar]	0.03	1.3639	up
Homo sapiens KIAA0182 (KIAA0182), transcript variant 2, mRNA	0.01	1.36219	down
transmembrane protein induced by tumor necrosis factor alpha [Rattus norvegicus]	0.03	1.36109	up
Ubiquitinconjugating enzyme E2 variant 2 [Salmo salar]	0.02	1.35842	up
dynein, light chain, LC8type 2, isoform CRA_a [Homo sapiens]	0.03	1.35842	up
tet oncogene family member 2 isoform a [Homo sapiens]	0.03	1.35837	down
PARP16	0.03	1.35834	up
TBC1 domain family, member 13 (predicted) [Callithrix jacchus]	0.05	1.35767	up
PEST]	0.04	1.35491	up
Salmo salar clone ssalrgf523215 Microtubuleassociated protein RP/EB family member 2 putative mRNA, pseudogene cds	0.02	1.35445	up
enoylCoenzyme A hydratase [Danio rerio]	0.02	1.35444	up
4F2 cellsurface antigen heavy chain [Salmo salar]	0.02	1.35385	up
COMM domaincontaining protein 5 [Oncorhynchus mykiss]	0.02	1.35268	up
Fugu rubripes cosmid 009I14 genomic DNA fragment, top1beta gene	0.03	1.35248	down
U4/U6.U5 trisnRNPassociated protein 3 [Esox lucius]	0.04	1.35194	up
Pituitary tumortransforming gene 1 proteininteracting protein precursor [Salmo salar]	0.03	1.35035	up
axin1 [Danio rerio]	0.02	1.35021	down
DnaJ homolog dnj2 [Salmo salar]	0.01	1.3462	up
1433 protein epsilon [Salmo salar]	0	1.34612	up
Vps8 protein [Mus musculus]	0.01	1.34595	down
homeodomain protein HOMEZ [Takifugu rubripes]	0.04	1.3449	down
YIPF4 [Salmo salar]	0.05	1.34426	up
cullin 4B [Mus musculus]	0.03	1.34341	up
DEAH (AspGluAlaHis) box polypeptide 38 [Danio rerio]	0.03	1.34265	down
RecName: Full=BBSomeinteracting protein of 10 kDa	0	1.34246	up
Proteasome subunit alpha type6 [Salmo salar]	0.04	1.34195	up
reductase SDR family member 1 [Salmo salar]	0.05	1.34184	down
Transmembrane emp24 domaincontaining protein 9 precursor [Esox lucius]	0.01	1.33866	up
6 [Xenopus laevis]	0.03	1.33813	up
Coiledcoil domaincontaining protein 127 [Salmo salar]	0.03	1.33784	up
tripeptidyl peptidase II [Homo sapiens]	0.01	1.33764	down
general transcription factor II B [Oreochromis mossambicus]	0.02	1.33759	up
dipeptidylpeptidase 9, isoform CRA_b [Homo sapiens]	0.03	1.33736	down
26S protease regulatory subunit S10B [Danio rerio]	0.01	1.33723	up
TM2 domaincontaining protein 1 [Salmo salar]	0.05	1.33426	up
FADlinked sulfhydryl oxidase ALR [Esox lucius]	0.02	1.33424	up
Phenazine biosynthesislike domaincontaining protein 2 [Salmo salar]	0.05	1.33315	up
Lithognathus mormyrus clone lmos9p09d01 mRNA sequence	0.05	1.33298	up
Proteasome subunit beta type 7 precursor [Oncorhynchus mykiss]	0.04	1.33081	up
cytochrome c oxidase subunit Vaa [Danio rerio]	0.02	1.32848	up
densityregulated protein [Danio rerio]	0.03	1.32833	up
Ankyrin repeat and SOCS box protein 12 [Salmo salar]	0.02	1.32601	up
YY1 associated factor 2 [Danio rerio]	0.02	1.32597	up
subunit F [Pan troglodytes]	0.01	1.32536	up
Sphase kinaseassociated protein 1 [Esox lucius]	0.04	1.32515	up
DnaJlike subfamily B member 11 [Paralichthys olivaceus]	0	1.3229	up
Testisenhanced gene transcript protein homolog	0.04	1.3229	up
Cyclindependent kinase 2associated protein 2 [Salmo salar]	0.03	1.3208	up
Lithognathus mormyrus clone lmos7p05e03 mRNA sequence	0.02	1.31999	down
RecName: Full=WD repeatcontaining protein 91	0.04	1.31866	down
Lithognathus mormyrus clone lmos7p09b05 mRNA sequence	0.01	1.31805	up
novel protein similar to vertebrate plexin C1 (PLXNC1) [Danio rerio]	0.05	1.31755	down
Small ubiquitinrelated modifier 1 precursor [Salmo salar]	0.01	1.31649	up
Probable ribosome biogenesis protein RLP24 [Esox lucius]	0	1.31563	up
Ell2 protein [Danio rerio]	0.04	1.3136	down
Lithognathus mormyrus clone lmos3p06G10 mRNA sequence	0.04	1.31149	up
RER1 [Esox lucius]	0.05	1.30696	up
Lithognathus mormyrus clone lmos7p01E07 mRNA sequence	0.01	1.3047	up
polypeptide 22 [Salmo salar]	0.03	1.30397	up
leucine rich repeat containing 57 [Danio rerio]	0.01	1.30257	up
Salmo salar clone ssalrgf519358 Ubiquitin carboxylterminal hydrolase 4 putative mRNA, partial cds	0.01	1.30233	down
Amyloid beta A4 precursor proteinbinding family A member 1 [Salmo salar]	0.02	1.30121	down
Proteasome assembly chaperone 1 [Salmo salar]	0.02	1.30069	up
queuine tRNAribosyltransferase 1 [Danio rerio]	0.04	1.29791	up
Lithognathus mormyrus clone lithmor1088 mRNA sequence	0.04	1.29783	up
NODlike receptor C [Danio rerio]	0.05	1.29599	up
Sorting nexin14 [Salmo salar]	0.04	1.29541	down
Inositol hexakisphosphate kinase 2 [Salmo salar]	0.02	1.29535	down
Oral cancer overexpressed protein 1 [Salmo salar]	0.03	1.29513	up
RING finger protein 4 [Salmo salar]	0.02	1.29492	up
Diphosphoinositol polyphosphate phosphohydrolase 1 [Oncorhynchus mykiss]	0.03	1.29436	up
MAP/microtubule affinityregulating kinase 3 isoform b [Homo sapiens]	0.02	1.29274	down
orf [Mus musculus]	0	1.28974	up
Srxn1 protein [Rattus norvegicus]	0.02	1.28796	up
ataxin 2 [Mus musculus]	0.04	1.2862	down
WD repeat domain 23, isoform CRA_a [Rattus norvegicus]	0.01	1.28596	down

## Sheet: Table S6c
Supplementary Table 6c: Common seabream genes diferentially expressed after LPS (6 h) and PGN (6 h) of treatment
Description	FC LPS 6H	Regulation LPS 6H	FC PGN 6H	Regulation PGN 6H
12lipoxygenase [Danio rerio]	1.30432	down	1.16493	up
135kDa [Xenopus (Silurana) tropicalis]	2.34752	up	3.64287	up
14 kDa phosphohistidine phosphatase [Oncorhynchus mykiss]	1.01773	down	1.50386	down
15hydroxyprostaglandin dehydrogenase [Salmo salar]	1.31624	down	1.87056	down
1acylsnglycerol3phosphate acyltransferase thetaB [Salmo salar]	1.7066	up	2.18813	up
26S proteasome nonATPase regulatory subunit 7 like 2 [Salmo salar]	1.39847	down	1.25077	down
28S ribosomal protein S35, mitochondrial precursor [Salmo salar]	1.28227	down	1.51914	down
28S ribosomal protein S7, mitochondrial precursor [Salmo salar]	1.38564	down	1.65498	down
2acylglycerol Oacyltransferase 2A [Salmo salar]	3.61819	up	2.30703	up
2amino3ketobutyrate coenzyme A ligase, mitochondrial precursor [Salmo salar]	1.32036	down	1.78746	down
37kDa [Xenopus (Silurana) tropicalis]	1.04382	down	1.37895	down
39S ribosomal protein L1, mitochondrial precursor [Salmo salar]	1.09252	down	1.26983	down
39S ribosomal protein L15, mitochondrial precursor [Salmo salar]	1.21355	down	1.38092	down
39S ribosomal protein L20, mitochondrial precursor [Salmo salar]	1.39931	down	1.68301	down
3betahydroxysteroid dehydrogenase type II [Oreochromis niloticus]	1.11513	down	2.43725	down
3hydroxyisobutyrylCoA hydrolase, mitochondrial precursor [Salmo salar]	1.01552	up	1.35785	down
4activating kinase	1.17965	down	1.35136	down
4betaNacetylmuramidase	4.17114	down	7.78313	down
50kDa [Bos taurus]	1.16506	down	1.5072	down
52 kDa Ro protein [Salmo salar]	1.31697	down	4.43716	down
5nucleotidase domaincontaining protein 2 [Salmo salar]	1.32173	up	2.11191	up
60S ribosomal protein L8 [Salmo salar]	2.12719	up	3.1084	up
60S ribosome subunit biogenesis protein NIP7 homolog [Salmo salar]	1.48661	down	2.03843	down
6bisphosphatase 1a [Danio rerio]	2.08605	up	4.20122	up
6pyruvoyl tetrahydrobiopterin synthase [Salmo salar]	1.265	down	1.69651	up
7 [Salmo salar]	1.49153	down	2.09768	down
AAC11 [Oryzias latipes]	2.37729	up	3.24012	up
AAD32909.1 [Dictyostelium discoideum]	1.11154	up	1.16628	down
Abhydrolase domaincontaining protein 10, mitochondrial precursor [Salmo salar]	1.2418	down	1.45481	down
Acadvl protein [Danio rerio]	1.27209	up	1.07937	up
Acanthopagrus schlegelii Gprotein coupled receptor 391a mRNA, complete cds	1.53724	up	3.18432	up
Acanthopagrus schlegelii growth hormone receptor 2 mRNA, complete cds	1.98581	up	3.79029	up
Acetolactate synthaselike protein [Salmo salar]	1.04745	down	1.58138	down
acetylserotonin Omethyltransferaselike [Danio rerio]	1.51132	up	3.65881	up
actin related protein 2/3 complex subunit 2 [Salmo salar]	1.21668	up	1.4236	up
actinlike 6A [Danio rerio]	1.40043	up	1.83766	up
Actinlike protein 3	1.17884	down	1.0796	up
Actinrelated protein 6 [Esox lucius]	1.16348	down	1.49713	down
activating signal cointegrator 1 complex subunit 1 [Bos taurus]	1.05015	down	1.42881	down
activating transcription factor 7 interacting protein 2, isoform CRA_b [Homo sapiens]	1.28008	down	1.51765	down
Activator of 90 kDa heat shock protein ATPase homolog 1 [Salmo salar]	1.20719	down	1.37424	down
Activator of basal transcription 1 [Esox lucius]	1.28647	down	1.71253	down
adducin 3 (gamma) [Danio rerio]	1.08021	down	2.11791	up
adenosine kinase a [Salmo salar]	1.21519	down	1.67707	down
Adenylyl cyclaseassociated protein 1 [Salmo salar]	1.28624	down	1.20708	up
Adiponectin receptor protein 1 [Salmo salar]	1.21236	up	1.51347	up
ADP ribosylation factor 79F [Argas monolakensis]	1.48502	down	1.16684	down
ADPribosylation factorlike 6 interacting protein [Danio rerio]	1.89687	down	1.37345	down
aldehyde dehydrogenase 1 family, member L1 [Xenopus tropicalis]	1.73441	up	2.9915	up
alpha (tissue specific extinguisher 1) [Danio rerio]	1.18624	down	1.34406	up
alpha [Danio rerio]	1.27879	up	2.44023	up
alpha 2 [Danio rerio]	2.03825	up	3.0079	up
alpha A [Danio rerio]	1.48203	down	1.31545	up
alpha b [Danio rerio]	1.35121	up	1.59727	up
alpha globin regulatory element containinglike [Danio rerio]	1.08806	up	1.13094	up
alpha thalassaemia mental retardation Xlinked protein [Macropus eugenii]	1.72713	up	1.41916	up
Alphaactinin1 [Salmo salar]	2.44609	up	3.76732	up
aminocarboxymuconate semialdehyde decarboxylase [Danio rerio]	1.84713	up	2.40963	up
Anamorsin [Salmo salar]	1.01462	down	1.35582	down
Anaphasepromoting complex subunit 13 [Salmo salar]	1.66717	down	2.14454	down
Angelman syndrome 2 [Danio rerio]	1.04197	down	1.16738	down
angiopoietinlike 7 [Danio rerio]	2.12996	up	3.6332	up
ankyrin repeat and zinc finger domain containing 1 [Bos taurus]	1.5872	up	1.22933	up
ankyrin repeat and zinc finger domain containing 1, isoform CRA_a [Homo sapiens]	2.35233	up	1.455	up
ANO1 protein [Homo sapiens]	1.10202	down	2.2414	up
APG4 autophagy 4 homolog D variant [Homo sapiens]	1.16663	up	1.95666	up
APO	1.99484	up	3.48115	up
apolipoprotein E1 [Takifugu rubripes]	2.55213	up	4.01098	up
apoptotic protease activating factor [Danio rerio]	1.44384	up	2.30656	up
aquaporin 12, isoform CRA_b [Mus musculus]	1.12732	down	1.36412	down
Argininosuccinate synthase [Salmo salar]	1.04798	down	1.91536	down
ARP2 actinrelated protein 2 homolog (yeast) [synthetic construct]	1.33112	down	1.38099	up
aryl hydrocarbon receptor 2B [Takifugu rubripes]	1.25064	up	1.47032	up
arylesterase 2 [Salmo salar]	1.98009	up	3.21516	up
assembly factor 1 [Xenopus (Silurana) tropicalis]	1.17417	down	1.57927	down
AT rich interactive domain 3A (BRIGHTlike) [Xenopus (Silurana) tropicalis]	1.1072	up	1.84679	up
ATP binding domain 1 family, member C, isoform CRA_c [Mus musculus]	2.86594	down	3.82398	down
ATP synthase mitochondrial F1 complex assembly factor 2 [Danio rerio]	1.39352	down	1.76753	down
ATP synthasecoupling factor 6, mitochondrial precursor [Esox lucius]	1.38216	up	1.82836	up
ATPbinding cassette subfamily C member 5 [Canis familiaris]	1.98664	up	2.63453	up
Aurora kinase Ainteracting protein [Salmo salar]	1.20551	down	1.44288	down
Barriertoautointegration factor [Salmo salar]	1.63753	up	2.13007	up
Basic leucine zipper transcriptional factor ATFlike 3 [Salmo salar]	2.49054	up	3.53856	up
BCAS2 protein homolog [Salmo salar]	1.5126	down	2.05905	down
beta [Xenopus (Silurana) tropicalis]	1.45623	up	2.275	up
beta 2C [Xenopus (Silurana) tropicalis]	1.24362	up	1.56104	down
beta globin [Sparus aurata]	1.64297	down	1.97922	down
beta polypeptide 1 [Danio rerio]	1.21836	down	1.01801	down
Beta2glycoprotein 1 precursor [Salmo salar]	1.50699	up	2.59415	up
betaactin [Poecilia reticulata]	1.47658	down	1.2491	up
Betahexosaminidase beta chain [Salmo salar]	1.09672	down	1.29733	up
betatype globin [Oryzias latipes]	1.49228	down	3.79939	down
bilesalt activated lipase [Dicentrarchus labrax]	3.02022	up	2.08305	up
biotinidase precursor [Perca flavescens]	2.08292	up	1.59759	up
bleomycin hydrolase [Danio rerio]	1.27494	down	1.50348	down
bloodthirsty [Chaenocephalus aceratus]	1.32811	down	1.6372	down
Bloom syndrome helicase [Oryzias latipes]	1.16544	up	2.05982	up
BolAlike protein 3 [Oncorhynchus mykiss]	1.42543	down	1.81196	down
breast cancer resistance protein [Oncorhynchus mykiss]	1.13525	down	1.87151	down
bromodomain containing 8 [Danio rerio]	1.58391	up	1.26945	up
Btbd6 protein [Danio rerio]	1.15993	down	1.62299	down
Bystin [Salmo salar]	1.18262	down	1.75051	down
C19orf60 homolog [Salmo salar]	1.34447	down	1.62154	down
C7orf55 protein [Salmo salar]	1.38975	down	1.73119	down
C9orf114 [Salmo salar]	1.24228	down	1.51893	down
calcyphosinelike [Mus musculus]	1.66966	down	1.32261	up
calmodulindependent protein kinase I [Rattus norvegicus]	1.14599	up	2.30863	up
Candida glabrata strain CBS138 chromosome K complete sequence	1.36602	up	2.24202	up
Caprin2 protein [Danio rerio]	2.32072	up	3.88595	up
carbamoylphosphate synthetase 2, aspartate transcarbamylase, and dihydroorotase [Danio rerio]	2.2308	up	1.40787	up
Carbonic anhydrase [Salmo salar]	1.82336	down	5.51896	down
carboxypeptidase D, isoform CRA_b [Rattus norvegicus]	1.64825	up	2.1373	up
carboxypeptidase N, polypeptide 2 [Mus musculus]	1.27984	up	2.02322	up
Casein kinase II subunit alpha [Salmo salar]	1.24696	down	1.31122	up
CASP8 and FADDlike apoptosis regulator [Danio rerio]	1.37551	down	1.18173	up
caspase1 [Dicentrarchus labrax]	1.64719	up	2.45167	up
cathepsin L [Lates calcarifer]	1.87903	up	2.73356	up
CC chemokine receptor3 [Paralichthys olivaceus]	3.03969	down	4.06924	down
CC motif chemokine 20 precursor [Salmo salar]	1.6728	down	3.30426	down
CC060 protein [Salmo salar]	1.60221	down	2.23991	down
CD027 protein [Salmo salar]	1.61604	down	1.30895	down
CD209 antigenlike protein A [Salmo salar]	1.46218	down	1.83284	down
CD38 antigen [Mus musculus]	1.9348	up	2.80414	up
CD45 [Psetta maxima]	1.90998	up	1.48766	up
CD8 alpha [Sparus aurata]	2.18319	down	3.8668	down
CD9 protein [Oncorhynchus mykiss]	2.17966	down	3.68116	down
CD97 antigen precursor [Salmo salar]	2.0796	up	2.7562	up
CDC42 effector protein (Rho GTPase binding) 3 [Bos taurus]	1.49865	down	1.66154	up
CDK5 regulatory subunitassociated protein 1like 1 [Salmo salar]	1.39157	down	1.8732	down
cell growth regulator with EFhand domain 1 [Bos taurus]	1.4525	up	1.13016	up
Cell growthregulating nucleolar protein [Esox lucius]	1.18973	down	1.61748	down
Cenpi protein [Danio rerio]	1.2552	down	1.61555	down
centaurin, beta 5, isoform CRA_b [Mus musculus]	2.2697	up	4.22823	up
Centromere protein O [Xenopus tropicalis]	1.55486	down	2.13386	down
centrosomal protein 97 [Danio rerio]	1.40402	down	1.8098	down
cerebral cavernous malformation 2 isoform 1 [Homo sapiens]	1.11149	down	1.52246	down
Chain A, Crystal Structure Of Cdk4 In Complex With A DType Cyclin	2.10337	up	3.26299	up
Chain A, Crystal Structure Of Cert Start Domain(N504a Mutant), In Complex With C10Diacylglycerol	1.87283	up	1.51289	up
Chain A, Crystal Structure Of Seabream Antiquitin And Elucidation Of Its Substrate Specificity Chain B, Crystal Structure Of Seabream Antiquitin And Elucidation Of Its Substrate Specificity Chain C, Crystal Structure Of Seabream Antiquitin And Elucidation Of Its Substrate Specificity Chain D, Crystal Structure Of Seabream Antiquitin And Elucidation Of Its Substrate Specificity Chain E, Crystal St…	#VALUE!	#VALUE!	#VALUE!	#VALUE!
Chain A, Crystal Structure Of The GdpBound Conformation Of A G AlphaI1 Mutant With Enhanced Gtpase Activity Chain A, Crystal Structure Of The AmfBound Conformation Of A G AlphaI1 Mutant With Enhanced Gtpase Activity	1.20101	down	1.04421	down
Chain A, Crystal Structure Of The Ubiquitin Conjugating Enzyme Ube2g2 Bound To The G2br Domain Of Ubiquitin Ligase Gp78 Chain B, Crystal Structure Of The Ubiquitin Conjugating Enzyme Ube2g2 Bound To The G2br Domain Of Ubiquitin Ligase Gp78	1.22116	down	1.13475	down
CHCH domaincontaining protein C22orf16, mitochondrial precursor [Salmo salar]	1.52599	down	1.81612	down
Chd9 protein [Xenopus tropicalis]	1.15292	down	1.2942	up
chemokine (CC motif) receptor 6a [Danio rerio]	1.18858	up	1.84952	up
chemokine CK1 [Oncorhynchus mykiss]	3.0316	up	11.232	up
Choroideremia [Danio rerio]	1.2119	down	1.22513	up
chromatin modifying protein 4B [Danio rerio]	1.26488	down	1.16215	up
Chromobox protein homolog 8 [Salmo salar]	1.63163	down	2.09515	down
chromosome 15 open reading frame 26, isoform CRA_b [Homo sapiens]	2.25042	up	3.60823	up
chromosome 17 open reading frame 71, isoform CRA_a [Homo sapiens]	1.63089	up	3.38414	up
chromosome 22 open reading frame 5, isoform CRA_c [Homo sapiens]	1.1337	down	1.49566	down
chromosome X open reading frame 38 [synthetic construct]	1.00811	up	1.23169	down
Chrysophrys major MIP mRNA for maturationinducing protein, partial cds	1.83303	down	2.28495	down
CI085 protein [Salmo salar]	1.55677	down	2.0151	down
cirhin [Danio rerio]	1.00531	down	1.49704	down
CL045 protein [Salmo salar]	1.46449	down	2.44154	down
Clambus seminulum voucher DRMaddison:DNA2324 18S small subunit ribosomal RNA gene, partial sequence	1.47444	down	1.98755	down
class I helical cytokine receptor number 25 [Tetraodon nigroviridis]	1.22802	up	2.41656	up
Clathrin, heavy polypeptide a (Hc) [Danio rerio]	1.27015	down	1.47059	up
claudin 1 [Takifugu rubripes]	1.39608	up	2.78623	up
claudin 30a [Takifugu rubripes]	1.84012	down	4.74373	down
claudin 3A [Epinephelus coioides]	1.55623	down	2.52173	up
claudin 8d [Takifugu rubripes]	1.70963	up	2.4499	up
Cleavage stimulation factor 77 kDa subunit [Salmo salar]	1.28793	up	1.17756	up
clone A24K23, A41I8 of Tetraodon nigroviridis	1.13988	down	1.26182	down
CMPsialic acid transporter [Takifugu rubripes]	1.08611	down	1.36816	down
coagulation factor V precursor [Takifugu rubripes]	1.73959	up	2.63742	up
Coagulation factor X precursor [Salmo salar]	1.56464	up	2.02498	up
Coatomer subunit epsilon [Oncorhynchus mykiss]	1.50289	down	1.27189	down
CobIyrinic acid a,cdiamide adenosyltransferase, mitochondrial precursor [Esox lucius]	1.48487	down	1.80246	down
cohesin subunit XSA2 [Xenopus laevis]	1.83122	down	1.55065	down
coiledcoil domain containing 137 [Bos taurus]	1.19489	down	1.68778	down
coiledcoil domain containing 24 [Danio rerio]	2.28445	up	2.98103	up
coiledcoil domain containing 47 [Danio rerio]	1.26351	up	1.08028	up
coiledcoil domain containing 64, isoform CRA_d [Homo sapiens]	2.07267	up	2.84021	up
Coiledcoil domaincontaining protein 124 [Salmo salar]	1.11864	down	1.45062	down
Coiledcoil domaincontaining protein 98 [Salmo salar]	1.0837	down	1.82609	down
coilin p80 [Danio rerio]	2.21354	up	4.31303	up
Complement C1q subcomponent subunit C precursor [Salmo salar]	4.43911	down	13.5755	down
complement component C4 [Takifugu rubripes]	1.77781	down	3.55687	down
complement component C8 gamma [Oncorhynchus mykiss]	1.83978	up	4.12584	up
complement control protein factor IB [Cyprinus carpio]	1.86661	up	2.47454	up
complementation group 4 [Danio rerio]	1.30923	up	1.46434	down
copine IIlike [Danio rerio]	1.88315	up	2.41723	up
copper/zinc superoxide dismutase [Pagrus major]	2.08787	up	3.24752	up
Cornifelin homolog A [Salmo salar]	1.36839	up	2.50696	up
Coronin1A [Salmo salar]	1.25873	up	1.59996	up
CQ089 protein [Salmo salar]	1.07835	down	1.34601	up
Creatine kinase, testis isozyme [Esox lucius]	1.12617	up	1.50985	up
Crystallin J1A [Oncorhynchus mykiss]	1.12085	down	2.06596	down
Ctype lectin receptor [Paralabidochromis chilotes]	3.88948	down	6.27971	down
CUB/zona pellucidalike domains 1like protein [Epinephelus coioides]	1.56344	up	2.96154	up
cyclin G1 [Poecilia reticulata]	1.38578	down	1.01487	down
cyclin G2 [Danio rerio]	1.1098	up	1.53031	up
Cysteine and glycinerich protein 3 [Salmo salar]	2.32364	up	3.60781	up
Cytochrome b5 domaincontaining protein 2 [Salmo salar]	1.3047	down	1.88761	down
Cytochrome P450 20A1 [Salmo salar]	1.17202	down	1.62218	up
cytochrome P450 2P2 [Fundulus heteroclitus]	1.47367	down	2.1696	down
Cytokinelike protein 1 precursor [Salmo salar]	2.02482	up	3.42334	up
cytotoxic and regulatory T cell protein [Oncorhynchus mykiss]	1.51531	up	6.08955	up
Danio rerio ATPase, Ca++ transporting, plasma membrane 1a (atp2b1a), mRNA	1.78028	up	2.10955	up
Danio rerio bromodomain and PHD fingercontaining 1 mRNA, complete cds	1.71044	up	1.30032	up
Danio rerio Nacetyltransferase 13, mRNA (cDNA clone MGC:100949 IMAGE:7146905), complete cds	1.33632	down	1.58919	down
Danio rerio sallike 1a (Drosophila) (sall1a), mRNA	1.81193	up	2.61604	up
Danio rerio ubiquitin specific peptidase 7 (herpes virusassociated), mRNA (cDNA clone IMAGE:7155505), partial cds	1.36694	up	1.74053	up
DEAD (AspGluAlaAsp) box polypeptide 4 [Pagrus major]	2.37404	up	4.01165	up
DEAH (AspGluAlaHis) box polypeptide 36 [Bos taurus]	2.17196	up	1.70508	up
dehydrodolichyl diphosphate synthase [Oncorhynchus mykiss]	1.05299	up	1.1202	down
Dehydrogenase/reductase SDR family member 7B [Salmo salar]	1.03163	down	1.19433	down
delta [Takifugu rubripes]	2.30413	down	3.48421	down
delta9desaturase 1 [Takifugu rubripes]	1.2984	down	1.75735	down
DENN domaincontaining protein 2D [Salmo salar]	1.12048	up	1.36228	down
denticleless homolog [Danio rerio]	1.58218	up	1.9664	up
Dermal papilladerived protein 6 homolog [Salmo salar]	1.23396	down	1.64283	down
developmentally regulated GTP binding protein 1 [Danio rerio]	1.16084	down	1.41445	down
Diplodus sargus igfII mRNA for preproinsulingrowth factor II, complete cds	1.49947	down	4.46962	down
Disabled homolog 2 [Salmo salar]	1.55048	up	1.76386	up
DNA polymerase subunit delta2 [Salmo salar]	1.13844	down	1.37029	down
DNA segment, Chr 1, ERATO Doi 622, expressed, isoform CRA_b [Mus musculus]	1.21791	down	1.38633	down
DNA segment, Chr 8, Brigham & Women's Genetics 1414 expressed [Mus musculus]	1.5619	down	1.94073	down
DNA topoisomerase 3beta1 [Salmo salar]	1.60457	up	1.42317	up
DNAbinding protein [Takifugu rubripes]	1.09502	up	1.59237	up
DNAdamageinducible transcript 4 protein [Esox lucius]	1.29649	down	1.65738	down
DNAdamageinducible transcript 4like protein [Salmo salar]	1.35098	down	1.77214	down
DNAdirected RNA polymerases I and III subunit RPAC1 [Salmo salar]	1.66569	down	2.40703	down
DNAdirected RNA polymerases I and III subunit RPAC2 [Salmo salar]	1.61342	down	2.26771	down
DNAH5 variant protein [Homo sapiens]	1.86114	up	4.1219	up
DnaJ domaincontaining protein [Siniperca chuatsi]	1.25687	down	1.73209	down
DnaJ homolog subfamily C member 17 [Salmo salar]	1.1153	down	1.21023	down
DnaJ homolog subfamily C member 8 [Oncorhynchus mykiss]	1.08836	down	1.24066	down
DnaJlike subfamily B member 6 [Paralichthys olivaceus]	1.75131	down	2.19911	down
Dolichol phosphatemannose biosynthesis regulatory protein [Oncorhynchus mykiss]	1.15132	down	1.36005	down
doublestranded RNAdependent protein kinase [Oplegnathus fasciatus]	1.24332	down	1.77128	down
DPH2like [Salmo salar]	1.36119	down	1.67277	down
Drebrinlike protein [Salmo salar]	1.01071	up	1.39086	up
Drosophila grimshawi GH18786 (Dgri\GH18786), mRNA	1.42214	down	1.93032	down
dsRNAdependent protein kinase [Paralichthys olivaceus]	1.24076	down	1.51042	down
dynein cytoplasmic 2 heavy chain 1 [Mus musculus]	1.68682	up	3.32462	up
dyskerin [Danio rerio]	1.13493	down	1.872	down
E2F8 protein [Homo sapiens]	1.10963	up	2.03125	up
E3 ubiquitinprotein ligase NRDP1 [Salmo salar]	1.17507	down	1.33319	down
Echinoderm microtubuleassociated proteinlike 1 [Salmo salar]	1.02561	up	1.66601	up
ectoADPribosyltransferase 5 precursorlike [Ictalurus punctatus]	1.39392	up	3.75262	up
Efha2 protein [Mus musculus]	1.28233	up	1.55697	up
EFhand calcium binding domain 2 isoform a [Homo sapiens]	1.78014	up	3.86734	up
efnb1 [Danio rerio]	1.66189	up	2.31085	up
EHdomain containing 3 [Rattus norvegicus]	1.6663	up	2.31521	up
elegans) (UBE2G1) [Danio rerio]	1.18856	down	1.90323	down
EMG1 nucleolar protein homolog (S. cerevisiae), isoform CRA_b [Mus musculus]	1.70697	down	2.17156	down
endoalpha [Mus musculus]	1.30691	down	1.79134	down
enhancer of polycomb 1 [Homo sapiens]	1.55345	down	1.2068	up
Enolasephosphatase E1 [Salmo salar]	1.13987	down	1.41809	down
ENOX2 protein [Homo sapiens]	1.43641	up	2.71388	up
Epidermistype lipoxygenase 3 [Salmo salar]	4.17356	down	6.56113	down
Epinephelus coioides desmin mRNA, partial cds	1.56503	up	2.02489	up
Epinephelus coioides dystrophin (Dyst) gene, partial cds	1.86444	up	3.30396	up
Epinephelus coioides pyrroline5carboxylate reductase 2 mRNA, partial cds	1.15585	down	1.60157	down
epiphycan [Danio rerio]	2.19787	up	4.98179	up
Eptatretus stoutii nonfunctional variable lymphocyte receptor B (VLRB) gene, complete sequence	2.05743	up	3.57658	up
erythrocyte membrane protein band 4.1 (elliptocytosis 1, RHlinked), isoform CRA_c [Homo sapiens]	1.09075	down	1.44162	up
esterase D	1.21061	up	1.36199	up
eta [Bos taurus]	1.47918	up	2.22308	up
ETHE1 protein, mitochondrial precursor [Salmo salar]	1.08243	down	1.52581	down
eukaryotic translation initiation factor 1A domain containing [Bos taurus]	1.20809	down	2.04177	down
eukaryotic translation initiation factor 5A [Branchiostoma belcheri]	1.40966	up	5.85426	up
eukaryotic translation initiation factor 5A [Ctenopharyngodon idella]	1.48927	down	1.31698	down
Exocyst complex component 7 [Salmo salar]	1.37719	up	1.66779	up
exosomal core protein CSL4 [Bos taurus]	1.3941	down	2.5773	down
Exosome complex exonuclease MTR3 [Salmo salar]	1.01824	down	1.60213	down
Exosome complex exonuclease RRP4 [Salmo salar]	1.54672	down	2.15273	down
Exostosin1c [Salmo salar]	2.43427	up	4.06876	up
F13E9.13, mitochondrial precursor [Salmo salar]	1.19383	up	2.14216	up
FAM109A [Esox lucius]	1.61781	down	2.36602	down
FAM3A precursor [Salmo salar]	1.01899	down	1.40688	down
FAM43A [Salmo salar]	1.32578	up	1.57592	up
Fam53b protein [Danio rerio]	1.35885	up	1.83047	up
FAM60A [Salmo salar]	1.3481	down	1.77902	down
family with sequence similarity 54, member A, isoform CRA_b [Homo sapiens]	2.07396	up	3.08031	up
Fanconi anemia, complementation group L [Danio rerio]	2.21724	up	3.18979	up
FAST kinase domaincontaining protein 1 [Salmo salar]	1.13689	down	1.75069	down
Fatty acylCoA hydrolase precursor, medium chain [Salmo salar]	2.5248	up	4.43451	up
Fbox only protein 25 [Salmo salar]	1.61554	up	2.53683	up
Fbox protein 21 [Rattus norvegicus]	1.89175	up	1.33093	up
FBP32 precursor [Morone saxatilis]	1.95575	up	2.54984	up
FBP32II precursor [Morone chrysops]	2.40553	down	3.76296	down
FDH	1.05143	down	1.33462	up
Felis catus dystroglycan 1 (DAG1) mRNA, complete cds	1.98642	up	2.9634	up
Fibroblast growth factor receptor 4 [Danio rerio]	1.16578	up	2.18556	up
Fibronectin [Salmo salar]	2.31685	up	4.67244	up
finTRIM family protein [Danio rerio]	1.1125	down	1.31179	down
FK506 binding protein 14 [Danio rerio]	1.52855	down	2.2608	down
FK506 binding protein 14 [Takifugu rubripes]	1.87938	up	2.61591	up
folliculin interacting protein 1 isoform 2 [Homo sapiens]	1.27774	down	1.85666	down
folylpolyglutamate synthase [Danio rerio]	1.17592	down	1.90269	down
formin binding protein 3 [Danio rerio]	1.55943	up	1.28999	up
Frizzled homolog 8c [Danio rerio]	1.58219	up	2.21808	up
fructose1,6bisphosphate aldolase [Sphoeroides nephelus]	1.1521	up	1.44235	up
fructose1,6bisphosphate aldolase A [Macaca fascicularis]	1.19328	up	1.38445	up
Fucose1phosphate guanylyltransferase [Salmo salar]	1.25322	down	1.51899	down
Fugu rubripes cosmid 259C6, complete sequence	2.21543	up	2.82091	up
FYN binding protein [Bos taurus]	3.70378	down	7.72219	down
FYNbinding protein [Salmo salar]	1.18767	up	1.80035	up
G patch domain containing 4 [Xenopus (Silurana) tropicalis]	1.04804	down	1.79615	down
G protein coupled P2Y nucleotide receptor [Meleagris gallopavo]	2.69964	down	7.3196	down
G proteincoupled receptor LPSenhR1 [Oncorhynchus mykiss]	1.86768	up	2.6217	up
Galectin9 [Salmo salar]	1.50371	down	1.25166	down
gamma 1 subunit [Danio rerio]	1.49719	up	1.2883	up
gastrin [Paralichthys olivaceus]	2.45311	up	1.96618	up
GATA zinc finger domaincontaining protein 1 [Salmo salar]	1.40087	down	2.14393	down
GDPLfucose synthetase [Salmo salar]	1.64351	up	2.67996	up
gelatinase [Paralichthys olivaceus]	1.21286	up	1.79571	up
General transcription factor IIA, 1like [Xenopus tropicalis]	1.91031	up	2.5756	up
GJ11255 [Drosophila virilis]	1.664	up	2.13831	up
GL25728 [Drosophila persimilis]	1.75623	up	1.32673	up
glucagonlike peptide 1 receptor [Carassius auratus]	1.8699	up	3.34414	up
glutathione peroxidase 4b [Danio rerio]	1.39322	down	1.14062	down
Glutathione reductase, mitochondrial precursor [Salmo salar]	1.22147	up	1.77189	up
glutathione Stransferase [Pagrus major]	1.20072	down	1.38624	up
Glycerol kinase, testis specific 1 [Salmo salar]	1.67435	up	3.08428	up
glycine decarboxylase p protein [Anas platyrhynchos]	1.83992	up	3.23585	up
Glycogen phosphorylase, muscle form [Salmo salar]	1.6041	up	2.22769	up
glycosyltransferase [Takifugu rubripes]	1.0544	up	1.61198	up
glycosyltransferase 8 domain containing 1 [Danio rerio]	1.35931	down	1.92557	down
Golph3 protein [Danio rerio]	1.13056	down	1.18007	up
Gprotein coupled purinergic receptor P2Y5 variant [Homo sapiens]	2.28594	down	3.56754	down
GRB10 interacting GYF protein 2 isoform b [Mus musculus]	2.19618	up	1.68328	up
GRB2related adaptor protein [Danio rerio]	1.49871	up	1.32881	up
GRINL1B [Salmo salar]	1.4312	down	2.44072	down
Growth arrest and DNAdamageinducible proteinsinteracting protein 1 [Esox lucius]	1.90318	down	1.44982	down
growth arrestspecific 8 [Danio rerio]	1.78533	up	3.69983	up
growth factor receptorbound protein 14 [Bos taurus]	2.08484	up	3.72223	up
GrpE protein homolog 1, mitochondrial precursor [Salmo salar]	1.03458	down	1.42765	down
GTP_binding protein [Homo sapiens]	1.50621	down	1.74472	down
hearttype fatty acidbinding protein [Fundulus heteroclitus]	1.42554	down	2.23901	down
heat shock protein 10 [Monopterus albus]	1.50672	down	2.17212	down
heat shock protein HSP 90 alpha [Platichthys flesus]	1.30672	down	1.32866	up
HEG homolog 1 [Mus musculus]	2.32507	up	5.28363	up
helical cytokine receptor CRFB6 [Tetraodon nigroviridis]	1.54821	up	1.11098	up
helios [Raja eglanteria]	1.65441	down	2.32632	down
hepatic glucose6phosphate dehydrogenase [Rhabdosargus sarba]	1.19204	up	1.6361	up
Heterogeneous nuclear ribonucleoprotein A/B [Salmo salar]	1.22118	down	1.13515	down
high mobility group protein [Pagrus major]	1.28211	down	1.53612	down
Hippoglossus hippoglossus osteonectin mRNA, complete cds	1.79859	up	2.38547	up
HIRAinteracting protein 3 [Salmo salar]	1.20994	down	1.70219	down
Histamine Nmethyltransferase [Salmo salar]	1.71885	up	2.48136	up
histone acetyltransferase 1 [Danio rerio]	1.02875	up	1.26569	down
histone deacetylase 10, isoform CRA_c [Mus musculus]	1.1889	down	1.44494	down
histone lysine demethylase [Danio rerio]	1.31077	up	2.1384	up
Histone RNA hairpinbinding protein [Salmo salar]	1.51507	down	1.76675	down
Homo sapiens aarF domain containing kinase 2 (ADCK2), mRNA	1.06388	up	1.6061	down
Homo sapiens cDNA FLJ56326 complete cds, highly similar to Probable ubiquitinconjugating enzyme E2 W(EC 6.3.2.19)	1.63387	down	1.2301	down
Homo sapiens cDNA FLJ61595 partial cds, highly similar to Ankyrin2	2.00964	up	2.72026	up
Homo sapiens cDNA FLJ77926 complete cds, highly similar to Homo sapiens protein kinase N1 (PKN1), transcript variant 1, mRNA	1.77903	up	2.56914	up
Homo sapiens cDNA, FLJ78907 complete cds, highly similar to Metallophosphoesterase domaincontaining protein 1	1.8874	up	4.45112	up
Homo sapiens cytoplasmic polyadenylation element binding protein 4 (CPEB4), mRNA	1.21046	up	1.39532	up
Homo sapiens zinc finger, SWIMtype containing 6 (ZSWIM6), mRNA	1.50956	up	2.44909	up
Hpse protein [Danio rerio]	1.18559	up	1.81446	up
HRASlike suppressor 2 [Esox lucius]	1.02242	up	1.41253	up
HRASlike suppressor 3 [Esox lucius]	2.0592	down	3.02711	down
HSPC167 [Homo sapiens]	1.22353	down	1.6614	down
Human DNA sequence from clone RP11405C6 on chromosome 9 Contains the 3' end of the gene for a novel protein (KIAA1993), the 5' end of the RALGPS1A gene for Ral guanine nucleotide exchange factor RalGPS1A (RALGEF2, KIAA0351) and a CpG island, complete sequence	#VALUE!	#VALUE!	#VALUE!	#VALUE!
huntingtin interacting protein 1, isoform CRA_b [Rattus norvegicus]	1.1981	up	1.94056	up
Hyaluronidase2 precursor [Salmo salar]	1.94586	up	3.11411	up
HYLS1 protein [Homo sapiens]	1.369	down	1.70738	down
hypermethylated in cancer 2 protein [synthetic construct]	1.86633	up	2.50797	up
hypothetical protein [Ornithodoros coriaceus]	1.0025	up	1.26494	up
hypothetical protein [Takifugu rubripes]	1.05141	up	2.03115	up
hypothetical protein BRAFLDRAFT_71313 [Branchiostoma floridae]	1.48695	down	1.29937	up
hypothetical protein LOC100005645 [Danio rerio]	1.12389	up	1.71374	up
hypothetical protein LOC796750 [Danio rerio]	1.39031	down	2.15021	down
hypoxanthine phosphoribosyltransferase [Solea senegalensis]	1.30125	down	2.09394	down
Igf2bp2 protein [Danio rerio]	1.11093	up	1.40972	up
Immediate early response gene 5 protein [Salmo salar]	2.52189	down	6.38434	down
immunoglobulin light chain [Siniperca chuatsi]	2.18919	down	2.7138	down
Immunoglobulinbinding protein 1 [Salmo salar]	1.09391	up	1.09781	down
inhibitor kappa B alpha [Paralichthys olivaceus]	1.25014	up	1.82293	up
Inorganic pyrophosphatase [Salmo salar]	1.10969	down	1.59192	down
Inositol monophosphatase [Salmo salar]	1.17558	up	1.02163	up
Inositoltrisphosphate 3kinase A [Salmo salar]	1.13472	down	1.69897	down
insulinlike growth factor 2 mRNA binding protein 2, isoform CRA_b [Mus musculus]	1.13042	down	1.2664	up
Interferoninduced protein 44 [Salmo salar]	1.60418	down	2.01099	down
interleukin16 [Tetraodon nigroviridis]	1.7527	up	2.82266	up
interleukin22 [Melanogrammus aeglefinus]	2.09802	up	3.14559	up
intraflagellar transport 122 homolog [Xenopus (Silurana) tropicalis]	1.8244	up	1.36374	up
inversin [Danio rerio]	2.53572	up	1.8956	up
isocitrate dehydrogenase 3 (NAD+) gamma [Danio rerio]	1.23481	down	1.56582	down
isoform CRA_b [Mus musculus]	1.55739	up	1.94394	up
Isopentenyldiphosphate deltaisomerase 1 [Oncorhynchus mykiss]	1.34979	down	1.82671	down
isozyme 3 [Xenopus (Silurana) tropicalis]	1.0242	up	1.39005	up
Junctionassociated coiledcoil protein	1.80998	up	2.55542	up
junctophilin 1b [Danio rerio]	2.59687	up	3.33054	up
Kelch domain containing 1 [Mus musculus]	1.40547	down	1.04876	up
kelch domain containing 2 [Bos taurus]	1.06696	down	1.4467	down
kelch repeat and BTB (POZ) domain containing 10 [Salmo salar]	1.71752	up	2.43493	up
KIAA0528 protein [Homo sapiens]	1.14321	up	1.00996	up
KIAA1009 [synthetic construct]	1.64597	up	2.11833	up
KIAA1792 protein [Homo sapiens]	1.47218	down	3.16604	down
kielin [Xenopus laevis]	2.2458	up	4.70532	up
kinase epsilon [Danio rerio]	1.94737	up	2.79719	up
kinesin family member 16B [Rattus norvegicus]	1.99029	up	2.71891	up
kinetochore protein zw10 [Xenopus (Silurana) tropicalis]	1.11265	down	1.3644	down
lamC1 [Tetraodon nigroviridis]	1.69745	up	2.345	up
lamina associated protein 2beta isoform [Xenopus laevis]	2.17411	up	3.29042	up
LBH [Salmo salar]	1.44889	down	2.0218	down
Lens epitheliumderived growth factor [Salmo salar]	1.19555	down	1.50557	down
leucine rich repeat containing 5 [synthetic construct]	1.86272	up	3.27577	up
Leucinerich repeatcontaining protein 20 [Salmo salar]	1.27865	down	1.66601	down
Leucinerich repeatcontaining protein 42 [Oncorhynchus mykiss]	1.33331	down	1.78032	down
Leucinerich repeatcontaining protein 58 [Salmo salar]	1.33428	up	2.14163	up
Leukotriene A4 hydrolase [Salmo salar]	1.31706	down	1.62819	down
LFABP	2.01186	up	3.97999	up
like 4 [Danio rerio]	2.0769	up	2.82555	up
lilytype lectin [Platycephalus indicus]	2.34613	down	4.68584	down
lines homolog 2 (Drosophila), isoform CRA_e [Mus musculus]	1.71654	down	1.16347	down
Lipopolysaccharideinduced tumor necrosis factoralpha factor homolog [Salmo salar]	1.06776	up	1.77572	up
Lithognathus mormyrus clone lithmor1003 mRNA sequence	1.51794	down	3.7359	down
Lithognathus mormyrus clone lithmor1019 mRNA sequence	1.51794	down	1.27414	up
Lithognathus mormyrus clone lithmor112 mRNA sequence	1.19496	up	1.07847	up
Lithognathus mormyrus clone lithmor1143 mRNA sequence	1.32165	down	1.48829	down
Lithognathus mormyrus clone lithmor118 mRNA sequence	2.03385	up	3.19797	up
Lithognathus mormyrus clone lithmor242 mRNA sequence	1.11478	down	1.27674	down
Lithognathus mormyrus clone lithmor415 mRNA sequence	1.70815	up	2.05461	up
Lithognathus mormyrus clone lithmor572 mRNA sequence	1.31624	down	2.53064	down
Lithognathus mormyrus clone lithmor89 mRNA sequence	1.0015	down	1.33085	up
Lithognathus mormyrus clone lithmor894 mRNA sequence	1.70502	up	2.42764	up
Lithognathus mormyrus clone lmos2p03f05 mRNA sequence	2.0404	up	2.48307	up
Lithognathus mormyrus clone lmos2p07e05 mRNA sequence	1.50111	up	1.77399	up
Lithognathus mormyrus clone lmos2p09f11 mRNA sequence	1.79626	down	3.59564	down
Lithognathus mormyrus clone lmos2p10b12 mRNA sequence	1.46942	down	2.05778	down
Lithognathus mormyrus clone lmos3p02H06 mRNA sequence	1.73073	down	3.04472	down
Lithognathus mormyrus clone lmos3p04a10 mRNA sequence	1.27362	down	1.32028	up
Lithognathus mormyrus clone lmos3p07h04 mRNA sequence	2.04584	up	3.79702	up
Lithognathus mormyrus clone lmos7p05d07 mRNA sequence	2.59325	up	4.67021	up
Lithognathus mormyrus clone lmos7p06c10 mRNA sequence	1.73902	down	1.76222	up
Lithognathus mormyrus clone lmos7p07d11 mRNA sequence	1.81094	up	2.89556	up
Lithognathus mormyrus clone lmos8p01c10 mRNA sequence	3.2588	down	5.13232	down
Lithognathus mormyrus clone lmos8p01h09 mRNA sequence	1.55221	up	2.1271	up
Lithognathus mormyrus clone lmos8p03g01 mRNA sequence	1.42584	up	1.16563	up
Lithognathus mormyrus clone lmos8p04a09 mRNA sequence	1.94367	down	1.32873	down
Lithognathus mormyrus clone lmos8p04g04 mRNA sequence	1.40243	down	2.01801	down
Lithognathus mormyrus clone lmos8p06h04 mRNA sequence	1.01978	up	1.21272	up
Lithognathus mormyrus clone lmos8p07a02 mRNA sequence	1.11023	up	1.5897	up
Lithognathus mormyrus clone lmos8p08d01 mRNA sequence	1.42275	up	1.95716	up
Lithognathus mormyrus clone lmos8p09f04 mRNA sequence	1.05816	down	1.26406	up
Lithognathus mormyrus clone lmos8p09h09 mRNA sequence	3.74522	down	7.29987	down
Lithognathus mormyrus clone lmos9p01f12 mRNA sequence	1.36322	down	1.25012	down
Lithognathus mormyrus clone lmos9p02b03 mRNA sequence	1.53296	down	1.37278	down
Lithognathus mormyrus clone lmos9p08G02 mRNA sequence	2.10242	up	3.78459	up
Lithognathus mormyrus clone lmos9p10f06 mRNA sequence	2.01404	down	2.99248	down
LOH1CR12 [Bos taurus]	1.52208	down	1.32345	down
Lophius americanus endopeptidase PC1 mRNA, complete cds	2.33855	up	4.50343	up
Lox protein [Danio rerio]	1.94288	up	4.4664	up
lumican [Equus caballus]	2.22481	up	4.91553	up
Lupus La protein homolog B [Salmo salar]	1.33355	down	1.65147	down
Lysophosphatidic acid phosphatase type 6 [Salmo salar]	1.11461	down	1.42239	down
lysophosphatidic acid receptor 2 [Xenopus (Silurana) tropicalis]	1.44258	down	2.05974	up
lysosomalassociated membrane protein 3 [Bos taurus]	3.5314	down	6.81552	down
M phase phosphoprotein 10 [Homo sapiens]	1.03568	down	1.5285	down
mage [Danio rerio]	1.86311	up	2.57488	up
major histocompatibility complex II gamma chains [Sparus aurata]	1.83227	up	3.37141	up
mannanbinding lectin H3 precursor [Oncorhynchus mykiss]	4.66568	down	9.54741	down
MAP kinaseactivated protein kinase 3 [Salmo salar]	1.1078	down	1.38211	down
MARVEL domaincontaining protein 2	2.21295	up	3.53289	up
matrilin 2 [Xenopus (Silurana) tropicalis]	2.12224	up	3.02646	up
matrix protein [Viral hemorrhagic septicemia virus]	1.97796	up	2.4688	up
Mediator of RNA polymerase II transcription subunit 18 [Salmo salar]	1.49946	down	1.92637	down
Mediator of RNA polymerase II transcription subunit 20 [Salmo salar]	1.59402	down	2.39973	down
Mediator of RNA polymerase II transcription subunit 31 [Esox lucius]	1.23129	down	1.51704	down
Mediator of RNA polymerase II transcription subunit 6 [Salmo salar]	1.36066	down	1.6974	down
member 11 [Danio rerio]	1.07575	down	1.24976	down
member 1b [Danio rerio]	1.41774	down	1.18526	down
member 2a [Danio rerio]	2.12402	up	4.50633	up
member 5 [Danio rerio]	1.40009	up	1.12736	up
member 5 [Xenopus (Silurana) tropicalis]	1.12182	up	2.12088	up
member 9 [Xenopus (Silurana) tropicalis]	1.05995	down	1.50322	down
member T2 [Danio rerio]	1.02675	up	1.14627	down
membrane guanylyl cyclase [Oryzias latipes]	1.18755	up	2.31333	up
metalloprotease C21orf57 [Salmo salar]	1.18171	down	1.51824	down
metastasis associated 1 [Xenopus (Silurana) tropicalis]	1.2401	up	1.46629	up
Methionine aminopeptidase 1D, mitochondrial precursor [Salmo salar]	1.44899	down	1.61764	down
methyltransferase FkbM family [Arthrospira maxima CS328]	1.09707	down	1.55775	down
Methyltransferaselike protein 2 [Salmo salar]	1.27184	down	1.92453	down
mFLJ00088 protein [Mus musculus]	1.02715	up	2.40197	down
mFLJ00348 protein [Mus musculus]	1.52383	down	2.19323	down
MHC class II alpha antigen [Sparus aurata]	1.87735	down	2.58679	down
MHC class II antigen [Pagrus major]	1.18993	down	1.88258	down
MHC class II antigen beta chain [Epinephelus akaara]	1.97472	down	1.55763	down
MHC class II antigenassociated invariant chain [Dicentrarchus labrax]	2.81917	down	4.66131	down
Micropterus salmoides follistatin mRNA, complete cds	1.31487	down	5.57202	down
microtubuleassociated protein 1light chain 3 B [Thunnus orientalis]	1.05399	down	1.21088	up
Microtubuleassociated proteins 1A/1B light chain 3C precursor [Salmo salar]	1.43792	up	3.71538	up
Mioxprov protein [Xenopus tropicalis]	2.20176	up	2.85473	up
Mitochondrial 28S ribosomal protein S30 [Oncorhynchus mykiss]	1.2875	down	1.82167	down
Mitochondrial 28S ribosomal protein S36 [Oncorhynchus mykiss]	1.60087	down	1.2814	down
Mitochondrial import inner membrane translocase subunit Tim22 [Salmo salar]	1.38011	down	1.67277	down
mitochondrial import inner membrane translocase subunit tim44 [Aedes aegypti]	1.13172	up	1.26897	down
Mitochondrial import inner membrane translocase subunit Tim8 A [Salmo salar]	1.37161	down	1.80225	down
mitochondrial ribosomal protein L19 [Danio rerio]	1.28018	down	1.73544	down
mitochondrial ribosomal protein S33 [Oncorhynchus mykiss]	1.52802	down	1.81425	down
mitogen activated protein kinase p38a [Salmo salar]	1.2177	down	1.60765	down
Mitogenactivated protein kinase 12 [Salmo salar]	1.52033	down	1.07748	down
mitogenactivated protein kinase 6 [Danio rerio]	1.27564	up	1.57909	up
MKL/myocardinlike 2, isoform CRA_b [Homo sapiens]	1.35361	up	1.99747	up
MORC family CWtype zinc finger 2 [Danio rerio]	1.48141	up	1.21153	up
mothers against decapentaplegic homolog 3 isoform 4 [Homo sapiens]	1.48976	down	1.79798	down
mRNA decapping enzyme [Danio rerio]	1.38539	down	1.75937	down
mRNA turnover protein 4 homolog [Salmo salar]	1.29566	down	1.80939	down
mRNAcapping enzyme [Salmo salar]	1.5499	up	1.29066	up
mTERF domaincontaining protein 1, mitochondrial precursor [Salmo salar]	1.05698	up	1.28987	down
MTERF protein [Bos taurus]	1.3953	down	1.84968	down
mucolipin 2 [Danio rerio]	1.47337	down	2.10035	down
multidrug resistance associated protein 2 [Oncorhynchus mykiss]	2.36089	up	1.75058	up
Mus musculus dystrophin, muscular dystrophy (Dmd), mRNA	2.54075	up	3.4038	up
Mus musculus homeodomain interacting protein kinase 3 (Hipk3), transcript variant 2, mRNA	1.32515	up	1.66869	up
Mus musculus zinc and ring finger 3 (Znrf3), mRNA	2.77932	up	7.16487	up
Mx2 protein [Sparus aurata]	1.73909	down	4.72438	down
Myelinassociated glycoprotein [Salmo salar]	2.5235	up	1.63232	up
myosin binding protein Hlike [Salmo salar]	1.51581	up	8.43794	up
myosin IXB isoform 2 [Homo sapiens]	1.03156	up	1.41429	up
Nacetyltransferase 5 [Esox lucius]	2.04859	up	3.3678	up
Nacylethanolamine acid amidase [Bos taurus]	1.77367	down	1.31488	down
NADH dehydrogenase 1 alpha subcomplex subunit 10, mitochondrial precursor [Oncorhynchus mykiss]	1.92762	up	4.72301	up
NADH dehydrogenase subunit 1 [Solea senegalensis]	1.37879	up	1.70187	up
NECAP2	1.56828	down	1.36269	down
NEDD4like E3 ubiquitinprotein ligase WWP2 [Salmo salar]	2.89992	up	1.64567	up
nei endonuclease VIIIlike 1 [Danio rerio]	1.6968	up	2.59009	up
Neu3 [Takifugu rubripes]	1.10703	down	2.09669	up
Neural cell adhesion molecule 1, 120 kDa isoform precursor variant [Homo sapiens]	1.55507	up	3.03805	up
Neural cell adhesion molecule L1like protein precursor [Salmo salar]	1.32169	up	2.52232	up
neurexin 1a [Danio rerio]	1.28575	down	3.57033	up
Nfkbil1 [Ornithorhynchus anatinus]	1.36849	down	1.5873	down
NHP2like protein 1 [Esox lucius]	1.72067	down	2.20047	down
Nicastrin [Danio rerio]	1.19529	up	1.30214	up
Nicotinamide mononucleotide adenylyltransferase 1 [Salmo salar]	1.11255	down	1.40015	down
Nmyc downstream regulated 1 isoform 1 [Danio rerio]	1.58337	up	1.39306	up
nonSMC element 4 homolog A [Bos taurus]	1.18581	down	1.48263	down
nonstructural protein P1252 [pestivirus type 1]	1.35188	down	1.79495	down
Nop56 protein [Danio rerio]	1.2639	down	1.98301	down
novel KRAB box and zinc finger, C2H2 type domain containing protein [Mus musculus]	1.36684	up	1.7539	up
novel protein similar to family with sequence similarity 132 [Danio rerio]	1.61598	up	3.01476	up
novel protein similar to H.sapiens C13orf31, chromosome 13 open reading frame 31 (C13orf31) [Danio rerio]	1.43884	up	2.11729	up
novel protein similar to human and mouse cerebellin 1 precursor (CBLN1) [Danio rerio]	1.0567	up	2.35612	up
novel protein similar to human and mouse ubiquitin specific peptidase 39 (USP39) [Danio rerio]	1.01005	up	1.43725	down
novel protein similar to human IBR domain containing 3 (IBRDC3) [Danio rerio]	1.17469	up	2.74666	up
novel protein similar to human isovaleryl Coenzyme A dehydrogenase (IVD) [Danio rerio]	1.12114	down	1.37979	down
novel protein similar to human p21 (CDKN1A)activated kinase 2 (PAK2) [Danio rerio]	1.16016	up	1.41773	up
novel protein similar to mouse and human exosome component 5 (EXOSC5) [Danio rerio]	1.80256	down	1.32464	down
novel protein similar to mouse cAMP responsive element binding protein 3like 3 (Creb313) [Danio rerio]	2.13536	up	3.7507	up
novel protein similar to torsin [Xenopus (Silurana) tropicalis]	1.1268	down	1.75818	down
novel protein similar to vertebrate 5'nucleotidase family [Danio rerio]	1.88196	up	2.72319	up
novel protein similar to vertebrate alanyltRNA synthetase like (AARSL) [Danio rerio]	2.09305	up	1.4792	up
novel protein similar to vertebrate Bcell CLL/lymphoma 11B (zinc finger protein) (BCL11B) [Danio rerio]	2.32228	up	3.59074	up
novel protein similar to vertebrate centaurin, beta 2 (CENTB2) [Danio rerio]	1.42639	up	2.20497	up
novel protein similar to vertebrate dipeptidylpeptidase 6 (DPP6) [Danio rerio]	1.52724	up	4.37249	up
novel protein similar to vertebrate E1A binding protein p400 (EP400) [Danio rerio]	1.7327	up	2.27432	up
novel protein similar to vertebrate hect domain and RLD 3 (HERC3) [Danio rerio]	1.60631	down	3.14706	down
novel protein similar to vertebrate kinesin family member 2C (KIF2C) [Danio rerio]	1.22267	up	1.97601	up
novel protein similar to vertebrate lipoma HMGIC fusion partnerlike family [Danio rerio]	2.03145	up	3.82018	up
novel protein similar to vertebrate myosin 5 family [Danio rerio]	2.44577	up	3.92531	up
novel protein similar to vertebrate Nglycanase 1 (NGLY1) [Danio rerio]	1.82661	up	2.57619	up
novel protein similar to vertebrate nucleoside phosphorylase (NP) [Danio rerio]	2.4806	up	1.80748	up
novel protein similar to vertebrate Rap guanine nucleotide exchange factor (GEF) 1 (RAPGEF1) [Danio rerio]	1.23524	up	1.49057	up
novel protein similar to vertebrate signalinduced proliferationassociated 1 like family [Danio rerio]	1.95605	up	2.99124	up
novel protein similar to vertebrate solute carrier family 22 (organic anion transporter) [Danio rerio]	1.901	up	2.66584	up
novel protein similar to vertebrate solute carrier family 29 (nucleoside transporters), member 3 (SLC29A3) [Danio rerio]	1.2526	down	1.62058	down
novel protein similar to vertebrate thyroid hormone receptor interactor 12 (TRIP12) [Danio rerio]	1.61917	up	2.50707	up
novel protein similar to vertebrate UDPNacetylalphaDgalactosamine polypeptide Nacetylgalactosaminyltransferase family [Danio rerio]	1.99022	up	4.16285	up
novel protein similar to vertebrate unc51like kinase 1 (C. elegans) (ULK1) [Danio rerio]	1.11765	down	1.34771	up
novel protein with a Acetyltransferase (GNAT) family domain [Danio rerio]	1.25797	down	1.45683	down
novel protein with a Pentaxin family domain [Danio rerio]	1.59569	down	1.07495	up
novel protein with a Zinc finger, C3HC4 type (RING finger) domain [Danio rerio]	2.295	down	1.66948	down
novel protein with Lectin Ctype domains [Danio rerio]	1.90799	up	2.94462	up
NPAL2 protein [Homo sapiens]	1.44406	down	1.62535	up
Nuclear factor interleukin3regulated protein [Salmo salar]	1.25158	down	1.20508	up
Nuclear nucleic acidbinding protein C1D [Salmo salar]	1.22899	down	1.7281	down
nuclear prelamin A recognition factor [Danio rerio]	1.08465	down	1.30077	down
Nuclear RNA export factor 1 [Salmo salar]	1.13325	down	1.32472	down
Nucleophosmin [Salmo salar]	1.32653	down	2.34487	down
nucleoporin 210kDa, isoform CRA_b [Homo sapiens]	1.06614	down	1.65876	up
Nucleoside diphosphate kinase 3 [Salmo salar]	1.31414	down	2.26122	down
NudC domaincontaining protein 2 [Esox lucius]	1.35622	down	1.98653	down
olfactomedin 2 [Danio rerio]	2.17578	up	3.23585	up
Oligoribonuclease, mitochondrial precursor [Salmo salar]	1.3027	down	1.13518	down
oncoprotein 18 [Danio rerio]	1.64844	down	2.11821	down
Oncorhynchus mykiss insulinlike growth factor binding protein 5 (IGFBP5) mRNA, complete cds	2.02009	up	3.37149	up
Oreochromis aureus mRNA for cski protein (class I)	1.12041	up	2.70053	up
Oreochromis mossambicus clone SSH #40 bone morphogenetic protein receptor type IIlike mRNA, partial sequence	1.85476	up	2.66176	up
Oreochromis mossambicus osmotic stress transcription factor 1 (OSTF1) mRNA, complete cds	1.37309	down	1.68436	down
Oreochromis mossambicus smoothelinlike mRNA, partial cds	1.58344	up	2.40877	up
Oreochromis niloticus glutamine synthetase mRNA, complete cds	1.19183	down	1.63804	down
Oreochromis niloticus MHC class IA antigen UBA1, UBA2, UAA1 genes, partial cds, UAA3 and UAA2 pseudogenes, UAA4, UAA5 and UAA6 pseudogene fragments	1.3946	down	2.01134	down
Origin recognition complex subunit 2 [Salmo salar]	1.1823	up	1.18684	down
Ornithine carbamoyltransferase, mitochondrial precursor [Salmo salar]	1.09562	down	1.8256	down
Ornithorhynchus anatinus chromosome UNK clone OABb168A1, complete sequence	1.33495	down	1.70847	down
Oryzias latipes gene, complete cds	1.12681	up	2.48274	up
Oryzias latipes mt1mmp mRNA for membranetype matrix metalloproteinase, complete cds	1.15299	up	1.61784	up
Osialoglycoprotein endopeptidase [Xenopus (Silurana) tropicalis]	1.12928	down	1.44643	down
Otoraplin [Salmo salar]	1.03396	up	2.68124	up
OTTXETP00000002159 [Xenopus tropicalis]	1.10104	down	1.52235	up
Overexpressed breast tumor protein homolog [Salmo salar]	1.14141	down	1.55642	down
p21activated protein kinaseinteracting protein 1like [Salmo salar]	1.48895	down	1.95436	down
Pagrus major imp alpha mRNA for importin alpha, complete cds	2.05877	up	3.25249	up
PALS2alpha splice variant [Mus musculus]	1.15731	down	1.68998	down
PAN3 poly(A) specific ribonuclease subunit homolog [Xenopus (Silurana) tropicalis]	1.586	up	2.39261	up
pancreatic protein with two somatomedin B domains [Paralichthys olivaceus]	1.87685	up	2.44856	up
Paralichthys olivaceus calreticulin mRNA, complete cds	1.50955	down	1.10944	down
patens]	1.31228	down	1.07627	down
PDZ and LIM domain 5 [Xenopus (Silurana) tropicalis]	1.72524	up	1.92093	up
PDZ domaincontaining protein 1 [Salmo salar]	1.96056	up	2.70606	up
pentatricopeptide repeat domain 1 [Mus musculus]	1.83436	up	3.21286	up
pentatricopeptide repeat domain 2 [Danio rerio]	1.53046	down	1.85381	down
pentatricopeptide repeat domain 3 [Danio rerio]	1.16909	up	1.01886	down
pepsinogen A1 precursor [Siniperca chuatsi]	1.936	up	3.20383	up
peptidase (mitochondrial processing) alpha [Danio rerio]	1.07118	up	1.33041	down
Peptide deformylase, mitochondrial precursor [Salmo salar]	1.48388	down	1.84911	down
peptidylglycine alphaamidating monooxygenase COOHterminal interactor [Rattus norvegicus]	1.80658	up	2.95548	up
Peptidylprolyl cistrans isomerase E [Salmo salar]	1.16382	down	1.62195	down
Perca fluviatilis isolate pGO3530 transposon Tc1like, complete sequence	1.33247	down	1.86682	down
perforin 1 (pore forming protein) [Bos taurus]	2.266	up	3.08339	up
periplakin [Danio rerio]	2.42195	up	3.59538	up
peroxisomal membrane protein PEX16like protein [Callithrix jacchus]	1.00367	up	1.2061	down
peroxisome proliferatoractivated receptor gamma, coactivatorrelated 1 [Homo sapiens]	1.16323	up	2.34225	down
PhenylalanyltRNA synthetase beta chain [Salmo salar]	1.96479	up	1.51053	up
Phosphatidylinositol 4kinase type 2alpha [Salmo salar]	1.44304	up	1.31205	up
Phosphatidylinositol Nacetylglucosaminyltransferase subunit H [Salmo salar]	1.52314	down	2.00413	down
Phosphatidylinositolbinding clathrin assembly protein [Salmo salar]	1.27611	down	1.02517	up
phosphatidylinositolbinding clathrin assembly protein isoform 2 [Homo sapiens]	1.16005	up	1.56895	up
phosphoethanolamine Nmethyltransferase 3 [Salmo salar]	1.25846	up	1.44597	down
phosphoglucomutase 5 [Bos taurus]	1.66698	up	2.51129	up
phospholysine phosphohistidine inorganic pyrophosphate phosphatase [Bos taurus]	1.10736	up	1.52183	down
PIH1 domaincontaining protein 1 [Esox lucius]	1.7738	down	2.26034	down
plateletderived growth factor receptor beta b [Astatotilapia burtoni]	1.19324	down	1.82172	down
Plec1 protein [Mus musculus]	1.13424	up	1.04728	down
Plecoglossus altivelis 32.1 kDa connexin mRNA, complete cds	1.13618	up	2.19629	up
Poly synthetase 2 [Salmo salar]	1.01822	down	1.3586	down
polyhomeoticlike 1 [Rattus norvegicus]	1.01827	up	1.37208	down
polymerase (RNA) III (DNA directed) polypeptide E (80kD), isoform CRA_c [Homo sapiens]	1.03388	up	1.41862	down
polypeptide 2 [Danio rerio]	1.14787	down	1.31635	down
polypeptide 3 [Danio rerio]	1.33492	down	1.64323	down
Popdc1 protein [Danio rerio]	2.2653	up	3.33736	up
potassium channel tetramerisation domain containing 1 isoform b [Homo sapiens]	1.94731	up	2.75191	up
potassium channel tetramerisation domain containing 6 [Danio rerio]	1.73417	down	1.45387	down
Pprap1 protein [Physarum polycephalum]	1.1016	down	1.17387	up
preBcell leukemia transcription factor 1a isoform 1 [Danio rerio]	1.29908	up	2.39789	up
PREDICTED: Danio rerio similar to papilin (LOC562930), mRNA	3.89051	down	5.89531	down
PREDICTED: hypothetical protein [Hydra magnipapillata]	1.47718	down	1.99744	down
PREDICTED: hypothetical protein, partial [Danio rerio]	2.23834	up	4.28758	up
PREDICTED: im:6912447 [Danio rerio]	1.10654	up	1.30338	down
PREDICTED: im:7151086 [Danio rerio]	1.60179	up	2.69749	up
PREDICTED: Pan troglodytes similar to forkheadrelated transcription factor 1B, transcript variant 2 (LOC736525), mRNA	1.37504	down	1.66313	down
PREDICTED: similar to C18B2.5a [Danio rerio]	1.13163	up	2.11842	up
PREDICTED: similar to Caldesmon (CDM) [Danio rerio]	1.37556	down	1.68624	down
PREDICTED: similar to hCG39059 isoform 1 [Danio rerio]	1.09863	up	1.49122	up
PREDICTED: similar to hepatitis B virus xinteracting protein [Danio rerio]	1.32299	up	2.13332	up
PREDICTED: similar to LINE1 type transposase domain containing 1 [Danio rerio]	4.37657	up	2.20019	up
PREDICTED: similar to LReO_3 [Danio rerio]	1.30722	up	1.65636	up
PREDICTED: similar to melanocortin 2 receptor [Danio rerio]	1.63601	up	2.71595	up
PREDICTED: similar to mKIAA1611 protein [Monodelphis domestica]	1.98747	up	1.31625	up
PREDICTED: similar to platelet endothelial aggregation receptor 1 [Danio rerio]	2.14026	up	3.59827	up
PREDICTED: similar to Probable Gprotein coupled receptor 125 [Monodelphis domestica]	1.55211	up	2.20795	up
PREDICTED: similar to Putative uncharacterized protein C10orf122 [Danio rerio]	1.83835	up	3.19131	up
PREDICTED: similar to transient receptor potential cation channel, subfamily M, member 4 [Danio rerio]	1.96588	up	2.59436	up
PREDICTED: similar to Uncharacterized protein C14orf44 [Danio rerio]	2.2785	up	4.24875	up
PREDICTED: similar to Uncharacterized protein C2orf47, mitochondrial [Danio rerio]	1.34853	down	2.6832	down
PREDICTED: similar to Zinc finger protein 271 (Zinc finger protein 7) (HZF7) (Zinc finger protein ZNFphex133) (EpsteinBarr virusinduced zinc finger protein) (ZNFEB) (CTZFP48) (Zinc finger protein dp) (ZNFdp) [Acyrthosiphon pisum]	1.01245	down	1.37432	up
PREDICTED: similar to zinc finger protein 560 [Danio rerio]	1.45342	down	1.14136	down
preimplantation protein 4, isoform CRA_b [Mus musculus]	1.03489	down	1.20151	down
probable cytochrome P450 monooxygenase maize (fragment)	1.51498	up	3.51473	up
Probable dimethyladenosine transferase [Oncorhynchus mykiss]	1.54929	down	2.25191	down
Probable ergosterol biosynthetic protein 28 [Salmo salar]	2.08312	up	3.33425	up
Probable gluconokinase [Esox lucius]	1.37838	down	2.23058	down
Probable mitochondrial ribosomal protein S10 [Esox lucius]	1.77757	down	1.31716	down
Probable palmitoyltransferase ZDHHC4 [Esox lucius]	1.51221	down	1.88048	down
Probable protein COQ10, mitochondrial precursor [Salmo salar]	1.74444	up	2.33967	up
Probable rRNAprocessing protein EBP2 [Salmo salar]	1.27193	down	1.86165	down
Probable tRNAHis guanylyltransferase [Esox lucius]	1.53349	down	2.1957	down
Proc protein [Danio rerio]	2.30591	up	3.07768	up
processing of precursor 4 [Danio rerio]	1.68079	down	2.22648	down
Prolyl endopeptidase [Salmo salar]	1.04141	down	1.4323	down
Prostaglandin E synthase 3 [Esox lucius]	1.18384	down	1.49768	down
prostate stem cell antigen precursorlike [Ictalurus punctatus]	1.02437	down	1.72113	down
proteasome activator subunit 2 [Siniperca chuatsi]	2.28538	up	5.57676	up
proteasome subunit beta type 10 [Oryzias dancena]	2.31378	down	1.61433	down
Proteasome subunit beta type 1A [Oncorhynchus mykiss]	1.58111	down	1.20992	down
Protein tyrosine phosphatase, nonreceptor type 2, like [Danio rerio]	1.29296	down	1.58343	down
proteinaseactivated receptor2a [Salmo salar]	1.8387	up	2.94501	up
Prpf3 protein [Danio rerio]	1.49629	up	1.23632	up
Pyruvate dehydrogenase E1 component subunit alpha, somatic form, mitochondrial precursor [Salmo salar]	1.13723	up	1.92892	up
q subcomponentlike 4 like [Danio rerio]	1.59847	up	2.07758	up
Quo protein [Danio rerio]	1.44046	up	3.1987	up
Rab39 [Homo sapiens]	1.0105	up	2.89818	up
RAD52 homolog [Danio rerio]	2.05045	up	4.22357	up
radial spokehead [Strongylocentrotus purpuratus]	2.07781	up	3.62108	up
Rae1 protein homolog	1.08963	down	1.26445	down
Raichu1237X [synthetic construct]	1.32353	up	1.54885	up
RAN binding protein 3 isoform RANBP3a [Homo sapiens]	1.0595	up	1.13433	down
Rana raniceps isolate RZ173 28S ribosomal RNA gene, partial sequence	2.85939	up	3.78964	up
Rap1b	1.40866	down	1.14733	down
Rap2 interacting protein [Danio rerio]	2.50109	up	3.16976	up
Ras association domaincontaining protein 1 [Salmo salar]	1.07544	down	1.20758	down
RAS guanylreleasing protein 2 [Salmo salar]	2.11185	up	4.93707	up
Rasrelated protein Rab10 [Salmo salar]	1.06939	up	1.39054	up
Rattus norvegicus glycosyltransferase 8 domain containing 3 (Glt8d3), mRNA	1.1175	down	1.31315	down
Rb1inducible coiled coil protein 1 isoform 1 [Homo sapiens]	1.83835	up	1.51121	up
rCG23364, isoform CRA_b [Rattus norvegicus]	1.21159	up	1.38448	up
rCG25895 [Rattus norvegicus]	1.15897	up	1.26009	down
rCG41562, isoform CRA_c [Rattus norvegicus]	1.74845	down	2.56894	down
rCG43672, isoform CRA_b [Rattus norvegicus]	1.24533	down	1.48014	down
rCG51034 [Rattus norvegicus]	1.88163	up	3.56288	up
rCG51218, isoform CRA_b [Rattus norvegicus]	1.8926	up	2.84435	up
rCG51296 [Rattus norvegicus]	1.21493	down	1.55495	down
rCG53736 [Rattus norvegicus]	1.50161	up	1.92587	up
rCG57296 [Rattus norvegicus]	1.06873	down	1.76134	up
rCG57845 [Rattus norvegicus]	1.61456	up	1.23125	up
rCG61662, isoform CRA_b [Rattus norvegicus]	1.94649	up	3.00014	up
rCG64350 [Rattus norvegicus]	1.73622	up	2.40454	up
Receptortype tyrosineprotein phosphatase beta precursor [Salmo salar]	1.24036	up	2.2566	up
RecName: Full=Adenosine deaminase domaincontaining protein 2	1.84442	up	2.48172	up
RecName: Full=BH3interacting domain death agonist	1.33152	down	1.5974	down
RecName: Full=cAMPdependent protein kinase catalytic subunit alpha; Short=PKA Calpha	1.43558	up	1.9996	up
RecName: Full=Centrosomal protein of 290 kDa; Short=Cep290	1.07492	up	1.24609	down
RecName: Full=Complement factor H; AltName: Full=H factor 1; Flags: Precursor	2.41288	up	1.83104	up
RecName: Full=CREBregulated transcription coactivator 3; AltName: Full=Transducer of regulated cAMP response elementbinding protein 3; Short=TORC3; Short=Transducer of CREB protein 3	1.49295	up	2.11065	up
RecName: Full=Dual specificity phosphatase DUPD1	2.31854	up	3.72115	up
RecName: Full=EnoylCoA hydratase domaincontaining protein 3, mitochondrial; Flags: Precursor	1.5989	down	2.55749	down
RecName: Full=Kinesinlike protein KIF2A	3.87333	up	2.64138	up
RecName: Full=Peptide/histidine transporter ENSP00000340402 homolog	2.31214	up	3.50397	up
RecName: Full=Sacsin	1.42733	down	2.07873	down
RecName: Full=Tyrosineprotein kinase transforming protein Fgr	1.24684	up	1.68222	up
RecName: Full=Uncharacterized protein C6orf170	1.22482	up	1.79788	up
recombining binding protein L [Pongo abelii]	2.13409	up	4.23705	up
Regulator of Gprotein signaling 1 [Oncorhynchus mykiss]	1.60632	down	1.9184	down
regulatory subunit B family [Danio rerio]	1.00251	down	1.32942	down
replicationdependent histone H2A [Bufo bufo gagarizans]	1.3819	down	1.78333	down
repressor of (P58 repressor) [Xenopus (Silurana) tropicalis]	1.79745	down	2.67455	down
required for meiotic nuclear division 1 homolog [Danio rerio]	1.02557	up	1.28027	up
Retinoblastomabinding protein 6 [Salmo salar]	1.28456	down	1.72291	down
retinoid x receptor, beta [Danio rerio]	1.1345	down	1.81256	down
reverse transcriptase [Fundulus heteroclitus]	1.06236	down	1.34152	up
reverse transcriptaselike protein [Takifugu rubripes]	2.02144	up	3.55948	up
Rho GTPase activating protein 11A, isoform CRA_a [Mus musculus]	1.57978	up	2.45963	up
Rhorelated GTPbinding protein RhoF [Oncorhynchus mykiss]	2.0266	up	3.11897	up
Rhorelated GTPbinding protein RhoF precursor [Salmo salar]	1.31051	down	1.5463	down
RIB43A domain with coiledcoils 2 [Xenopus (Silurana) tropicalis]	2.32379	up	4.48104	up
Ribonuclease H2 subunit C [Oncorhynchus mykiss]	1.84096	up	2.54199	up
ribosomal protein L18a [Pagrus major]	1.27211	down	1.72595	up
ribosomal protein L37 [Solea senegalensis]	1.20474	down	1.73318	down
Ribosomal protein L7like 1 [Salmo salar]	1.32902	down	1.99277	down
ribosomal protein S26 [Epinephelus coioides]	1.09963	down	1.36729	up
ribosomal protein S6 kinase alpha3 [synthetic construct]	1.24966	up	1.79598	up
Ribosome maturation protein SBDS [Salmo salar]	1.35421	down	1.1287	up
Ribosome recycling factor, mitochondrial precursor [Salmo salar]	1.08908	down	1.52084	down
ribosomebinding protein 1 [synthetic construct]	1.16722	up	1.97296	up
Rieske domaincontaining protein [Salmo salar]	1.87299	down	2.81754	down
RIKEN cDNA 1110032E23 gene [Mus musculus]	2.14357	up	4.1581	up
RIKEN cDNA 1190002A17 gene [Mus musculus]	1.77921	up	2.4995	up
RIKEN cDNA 1300007B12, isoform CRA_a [Mus musculus]	1.35528	down	1.95509	down
RIKEN cDNA 2610301B20 gene [Mus musculus]	2.04794	up	3.10474	up
RIKEN cDNA 4930402H24 [Mus musculus]	1.17959	down	1.45495	up
RIKEN cDNA B230219D22 [Mus musculus]	1.94916	down	3.01918	down
ring finger protein 145 [Bos taurus]	1.8687	up	3.65788	up
RNA binding motif protein 17 [Homo sapiens]	2.47578	up	3.69245	up
RNA methyltransferaselike protein 1A [Esox lucius]	1.11719	down	1.49857	down
RNA polymerase B transcription factor 3 [Scophthalmus maximus]	1.58431	down	1.29821	down
RNA pseudouridylate synthase domain containing 4 [Rattus norvegicus]	1.11805	down	1.35488	down
RNAbinding protein NOB1	1.10609	down	1.22718	down
RNAbinding protein PNO1 [Esox lucius]	1.14044	down	1.39604	down
RuvBlike 1 [Salmo salar]	1.21726	down	1.57427	down
RWD domaincontaining protein 4A [Salmo salar]	1.20597	down	1.47821	down
Rxrba protein [Xenopus laevis]	1.16455	down	1.05473	down
ryPTPR2Ab [Potamotrygon motoro]	1.9988	up	4.35633	up
Salmo salar clone HM4_1807 capping protein (actin filament) muscle Zline beta (capzb) mRNA, complete cds	1.10141	down	1.09308	up
Salmo salar clone HM5_1165 vacuolar protein sorting 28 (vps28) mRNA, complete cds	1.42163	down	1.08524	down
Salmo salar clone HM5_2704 ubiquitinconjugating enzyme E2K (ube2k) mRNA, complete cds	1.07988	down	1.23234	down
Salmo salar clone ssalrgf504113 Retrotransposable element Tf2 155 kDa protein type 3 putative mRNA, partial cds	1.10643	up	1.20398	up
Salmo salar clone ssalrgf505048 Synaptophysin putative mRNA, partial cds	1.6137	up	2.34617	up
Salmo salar clone ssalrgf510267 Fbox/LRRrepeat protein 14 putative mRNA, complete cds	1.06069	down	1.21796	down
Salmo salar clone ssalrgf512079 Neuroblast differentiationassociated protein AHNAK putative mRNA, partial cds	1.24545	up	1.91509	up
Salmo salar clone ssalrgf516369, novel cds	1.23227	up	1.89664	up
Salmo salar clone ssalrgf520217 TNF receptorassociated factor 4 putative mRNA, complete cds	1.001	down	2.069	down
Salmo salar clone ssalrgf526049 RING finger protein 139 putative mRNA, complete cds	1.36231	up	1.12501	up
Salmo salar clone ssalrgf527263, novel cds	3.11498	up	2.35362	up
Salmo salar clone ssalrgf528005 Profilin2 putative mRNA, complete cds	1.09363	down	1.1514	up
Salmo salar clone ssalrgf530081 phosphatase 1G putative mRNA, complete cds	1.13908	down	1.40898	down
Salmo salar clone ssalrgf531167 Gap junction alpha1 protein putative mRNA, complete cds	1.0058	down	2.3157	up
Salmo salar clone ssalrgf535222 KRR1 small subunit processome component homolog putative mRNA, pseudogene cds	1.08194	down	1.37134	down
Salmo salar clone ssalrgf537211 SH3 domainbinding glutamic acidrichlike protein 3 putative mRNA, complete cds	2.17468	up	3.24667	up
Salmo salar clone ssalrgf540086 Chloride intracellular channel protein 4 putative mRNA, complete cds	2.11412	up	3.25169	up
Salmo salar clone ssalrgf541139 Mitogenactivated protein kinase kinase kinase 7interacting protein 2 homolog putative mRNA, pseudogene cds	1.10952	down	1.19539	up
Samd9l protein [Xenopus tropicalis]	1.1506	down	1.64685	down
sarcoglycan, delta (dystrophinassociated glycoprotein), isoform CRA_c [Mus musculus]	2.21455	up	3.13838	up
sarcoma antigen NYSAR48 isoform b [Homo sapiens]	1.53941	down	1.28364	down
Sb:cb825 protein [Danio rerio]	1.14283	down	1.13784	up
Scophthalmus maximus clone sba732 solute carrier family 35 member B4 mRNA, partial cds	1.35722	down	1.23902	down
Sdc4 protein [Danio rerio]	1.72759	down	1.40076	up
secernin 3 [Takifugu rubripes]	1.2415	down	1.45226	down
selenoprotein M [Litopenaeus vannamei]	1.08259	down	1.78391	up
Sentrinspecific protease 8 [Salmo salar]	1.33821	down	1.76337	down
SERAC1 [Salmo salar]	1.09121	up	1.19647	down
serine 2 [Salmo salar]	1.16116	down	2.37802	up
Serine hydroxymethyltransferase, mitochondrial precursor [Salmo salar]	1.0462	up	1.49183	down
Serpin peptidase inhibitor, clade A (alpha1 antiproteinase, antitrypsin), member 7 [Danio rerio]	2.08319	up	5.80447	up
Sesn2 protein [Danio rerio]	1.13793	up	1.23795	down
SET binding factor 1 [Danio rerio]	2.1795	up	3.88166	up
SI:dZ182N13.2 (last exon of novel protein ) [Danio rerio]	1.1268	up	3.31487	down
similar to ENSANGP00000010363 [Strongylocentrotus purpuratus]	1.12599	down	1.40679	down
similar to maternal embryonic leucine zipper kinase [Danio rerio]	2.16222	up	3.41119	up
similar to RIKEN cDNA 1700027J05 gene, isoform CRA_b [Homo sapiens]	1.40612	down	2.20777	down
similar to RIKEN cDNA 5830433M19, isoform CRA_b [Rattus norvegicus]	1.06533	down	1.21507	down
similar to RIKEN cDNA 8430437G11, isoform CRA_b [Rattus norvegicus]	1.25231	down	1.66441	down
similar to transposase [Strongylocentrotus purpuratus]	2.0847	up	3.33107	up
Siniperca chuatsi ASC gene, complete cds	1.16348	up	1.50551	up
Siniperca chuatsi clone 4492 28S ribosomal RNA gene, partial sequence	1.12439	up	1.3845	up
Siniperca chuatsi clone C275 ribosomal protein L14 mRNA, partial cds	2.04603	up	4.90272	up
Siniperca chuatsi moronecidin mRNA, complete cds	3.83276	down	7.32774	down
Siniperca chuatsi p65 transcription factor mRNA, complete cds	1.05787	up	1.23243	up
Slc25a30 protein [Xenopus tropicalis]	1.14431	down	1.77006	down
SLC45A4 protein [Homo sapiens]	1.88046	up	1.02582	down
SMAD specific E3 ubiquitin protein ligase 1 [Danio rerio]	1.51866	up	1.70088	up
SMAD specific E3 ubiquitin protein ligase 2 [Danio rerio]	1.07052	down	1.22787	down
small inducible cytokine SCYA101 [Paralabidochromis chilotes]	2.19368	up	3.92739	up
small nuclear ribonucleoprotein 70 (U1) [Danio rerio]	1.86218	up	2.43803	up
Snurportin1 [Salmo salar]	1.18186	down	1.53606	down
sodium bicarbonate cotransporter 1 [Zoarces viviparus]	1.22251	up	2.31367	up
sodium potassium ATPase subunit A isoform 1 [Pachycara brachycephalum]	1.62898	up	2.12097	up
Solea senegalensis RPL41 mRNA for ribosomal protein L41, complete cds	2.04107	up	2.64099	up
soluble guanylyl cyclase beta1 subunit [Takifugu rubripes]	1.89823	up	3.00265	up
Solute carrier family 22 member 2 [Salmo salar]	2.44683	up	3.62596	up
Solute carrier family 22 member 7 [Salmo salar]	1.66236	up	2.80785	up
Solute carrier family 25 member 40 [Salmo salar]	1.1255	down	1.38938	down
solute carrier family 26, member 10 [Bos taurus]	1.89657	up	2.53888	up
sorbin and SH3 domain containing 2 isoform 8 [Homo sapiens]	2.05267	up	3.39759	up
Sparus aurata mRNA for vitamin D325 hydroxylase (cyp27A gene)	1.87553	up	2.76469	up
Sparus aurata peroxisome proliferatoractivated receptor alpha 1 (PPARalpha1) gene, partial cds	2.06265	up	3.30701	up
Sparus aurata vasalike mRNA, partial cds	2.06239	up	3.13253	up
Spindle and kinetochoreassociated protein 1 [Salmo salar]	1.79178	up	2.6758	up
splicing regulator SRrp372 [Homo sapiens]	1.25634	down	1.76386	down
spore wall protein 2 precursor [Encephalitozoon intestinalis]	1.21775	down	1.7212	up
StARrelated lipid transfer protein 7 [Salmo salar]	1.28088	down	1.5417	down
Stat3 [Danio rerio]	1.20538	up	1.70335	up
StefinD1	1.60199	up	2.02024	up
Stenotomus chrysops cytochrome P450 1C1 (CYP1C1) mRNA, complete cds	2.08091	up	3.45477	up
Stereolepis gigas glucose6phosphate 1dehydrogenase (G6PD) gene, partial cds	1.1829	up	1.44435	up
subunit B [Danio rerio]	1.20733	down	1.31432	down
subunit J [Danio rerio]	1.14416	down	1.34436	down
succinate dehydrogenase complex subunit A flavoprotein [Salmo salar]	1.01824	up	1.09989	up
Suppressor of actin mutations 1like protein B	1.08864	down	1.23094	down
suppressor of var1, 3like 1 (S. cerevisiae) [Danio rerio]	1.13404	down	1.51403	down
Surfeit locus protein 6 homolog	1.21973	down	1.70079	down
Synaptophysinlike protein 1 [Salmo salar]	1.66992	down	1.22362	down
synaptotagmin 4	2.04642	up	5.98585	up
Syndecan2A precursor [Esox lucius]	1.57284	up	2.17101	up
syntaxin 18like protein [Callithrix jacchus]	1.16516	down	1.12061	down
Syntaxin16 [Salmo salar]	1.32063	down	1.63592	down
Synthetic construct Homo sapiens gateway clone IMAGE:100022405 5' read GLB1L3 mRNA	1.81141	up	3.57406	up
Sytl2 protein [Rattus norvegicus]	1.92609	up	4.01925	up
T cell receptor alpha chain [Stegastes partitus]	2.0785	down	3.20794	down
T cell receptor beta chain [Chionodraco hamatus]	1.90191	down	2.79984	down
tada3l protein [Xenopus (Silurana) tropicalis]	1.07597	down	1.38398	down
Takifugu rubripes frRHCE, frSMP1, frNPD014, and frP29 genes, complete sequence; frRUNX3 (frRUNX3) gene, complete cds; and frCLIC4, frSRRM1, frMTMR9L, frLCK, frHD, and frKCP3 genes, complete sequence	1.37028	down	1.57558	down
Takifugu rubripes HoxAa gene cluster, complete sequence	1.09228	up	1.1515	down
Takifugu rubripes protocadherin gene locus 2, complete cds, alternatively spliced	1.7418	up	2.168	up
Takifugu rubripes transcription factor Sox6a (Sox6a) gene, complete cds	2.0704	up	2.66153	up
Takifugu rubripes utrn gene for putative utrophin, exons 5578	1.86478	up	2.44579	up
tapasinrelated [Oncorhynchus mykiss]	2.08941	down	1.60896	down
TATA binding protein associated factor 9 [Sander vitreus]	1.95898	down	1.66847	down
taurine transporter [Epinephelus coioides]	2.32696	down	1.52344	down
Tax1 binding protein 1 [Takifugu rubripes]	1.66636	up	2.34264	up
Tax1bp1b [Astatotilapia burtoni]	2.04197	up	2.54189	up
Tc1like transporase [Oncorhynchus mykiss]	1.33513	up	1.58847	up
Tcell leukemia translocationaltered gene protein homolog [Salmo salar]	1.5253	down	1.82897	down
Tcell lymphoma invasion and metastasis 2 [Homo sapiens]	1.89494	up	2.57035	up
Tcell receptor beta chain [Sparus aurata]	2.11899	down	2.85137	down
Tcell surface glycoprotein CD3 zeta chain precursor [Oncorhynchus mykiss]	1.33936	down	1.78811	down
TCF3 fusion partner homolog [Esox lucius]	1.10107	down	1.32047	down
Tdrd5 protein [Danio rerio]	2.07691	up	3.05876	up
Tetraodon nigroviridis clone GSTNA28E1, complete sequence	3.63282	up	6.61227	up
Tetraodon nigroviridis crfb8 gene for helical cytokine receptor CRFB8, exons 18	1.39827	up	1.80163	up
Tetraspanin 5 [Mus musculus]	1.11935	down	1.30706	down
Tetraspanin8 [Salmo salar]	2.95378	down	4.6639	down
tetratricopeptide repeat, ankyrin repeat and coiledcoil containing 1 isoform 1 [Homo sapiens]	1.9761	up	2.63935	up
THAP domain containing 6 [Bos taurus]	1.41108	down	1.63247	down
Thioredoxininteracting protein [Salmo salar]	1.25863	down	1.03484	up
Thioredoxinlike protein 4B [Salmo salar]	1.62177	down	2.1873	down
THO complex subunit 6 homolog [Salmo salar]	1.41576	down	1.6071	down
threonineprotein phosphatase 2B catalytic subunit gamma isoform [Salmo salar]	1.22879	down	1.65974	up
thymidylate kinase [Salmo salar]	1.45236	down	2.12929	down
Thymosin beta	1.05866	down	3.03219	down
Thyroid transcription factor 1associated protein 26 homolog [Salmo salar]	1.2788	down	1.4102	down
titincap (telethonin)like [Salmo salar]	1.96166	up	2.72949	up
Tln1 protein [Danio rerio]	1.89221	up	2.85031	up
TMEM223 protein [Homo sapiens]	1.34337	down	2.07335	down
Tmem38ba protein [Xenopus laevis]	1.00886	up	1.19389	down
TNC	1.40966	down	1.27762	up
TNFAIP3 interacting protein 1 [Xenopus (Silurana) tropicalis]	1.46971	up	2.65237	up
Tob1 [Salmo salar]	1.0725	down	1.19696	down
Tp53rk protein [Xenopus tropicalis]	1.41522	down	1.63321	down
TPA_exp: rubyeye2like protein [Takifugu rubripes]	1.33081	up	1.58188	up
TPA_exp: SET and MYND domain protein 2 [Takifugu rubripes]	1.1032	down	1.49897	down
Trafficking protein particle complex subunit 2like protein [Esox lucius]	1.77217	down	1.477	down
Trafficking protein particle complex subunit 5 [Salmo salar]	1.16775	down	1.46237	down
transcription elongation factor A (SII) 1 [Danio rerio]	1.13673	down	1.28434	down
Transcription factor A, mitochondrial precursor [Esox lucius]	1.31474	down	1.48666	down
Transcription factor Adf1 [Esox lucius]	1.6369	down	2.66921	down
Transcription factor HES5 [Salmo salar]	1.80194	up	2.54586	up
Transcription factor MafB [Salmo salar]	1.7904	down	2.6777	down
Transcription initiation factor TFIID subunit 10 [Oncorhynchus mykiss]	1.54374	down	1.30117	down
translin associated factor X [Takifugu rubripes]	1.24281	down	1.49912	down
translocase of outer mitochondrial membrane 40 homolog (yeast), isoform CRA_d [Homo sapiens]	1.3251	down	1.87684	down
Translocationassociated membrane protein 2 [Salmo salar]	1.46279	down	2.89136	down
Transmembrane 4 L6 family member 1 [Salmo salar]	1.859	down	2.50741	down
Transmembrane 9 superfamily member 3 [Salmo salar]	1.24467	down	1.11565	down
Transmembrane and coiledcoil domaincontaining protein C6orf129 homolog	1.22683	down	1.68772	down
Transmembrane emp24 domaincontaining protein 1 [Salmo salar]	1.77311	down	1.27112	down
Transmembrane emp24 domaincontaining protein 10 precursor [Salmo salar]	1.77526	down	1.33951	down
Transmembrane emp24 domaincontaining protein 2 precursor [Esox lucius]	1.11803	up	2.01761	down
Transmembrane protein 103 [Danio rerio]	1.5531	down	2.30456	down
transmembrane protein 106C, isoform CRA_b [Mus musculus]	1.89985	up	2.88701	up
transmembrane protein 195 [Danio rerio]	2.09835	up	2.92524	up
transmembrane protein 38A2 [Salmo salar]	2.99437	down	5.05741	down
transmembrane protein 47, isoform CRA_a [Mus musculus]	1.75078	up	2.47103	up
Transmembrane protein 50A [Oncorhynchus mykiss]	1.67224	up	3.40178	up
transmembrane protein 86B, isoform CRA_a [Homo sapiens]	2.18276	up	3.15931	up
Transmembrane protein C1orf78 homolog [Salmo salar]	2.14648	up	1.50862	up
Transposable element Tcb1 transposase [Esox lucius]	1.60993	down	2.12207	down
transposase [Proteus mirabilis]	2.46933	up	3.99713	up
transposase [Rana pipiens]	1.00606	up	1.91654	up
transposase [Salmo salar]	2.20339	up	2.91884	up
Transthyretinrelated protein	2.65659	up	5.78534	up
tripartite motifcontaining 8 [Xenopus (Silurana) tropicalis]	1.30847	up	1.49427	up
Tripartite motifcontaining protein 16 [Salmo salar]	1.39975	down	1.83362	down
TRM5 tRNA methyltransferase 5 homolog [Bos taurus]	1.19578	down	1.40358	down
Trmt11 protein [Danio rerio]	1.07016	down	1.45013	down
tRNA guanineN7 methyltransferase [Esox lucius]	1.54291	down	1.97138	down
tRNA pseudouridine synthase A [Salmo salar]	1.31262	down	1.93943	down
tRNAdihydrouridine synthase 4like PP35 [Esox lucius]	1.34244	down	2.02056	down
Ttc8 protein [Danio rerio]	1.06474	down	1.30804	down
Tubulin polyglutamylase complex subunit 2 [Salmo salar]	2.24929	up	3.58086	up
tumor necrosis factor receptor superfamily member 14 precursor [Oreochromis mossambicus]	1.14736	down	1.49002	down
tumour necrosis factor receptor associated factor 3 [Oncorhynchus mykiss]	1.24	up	1.67405	up
Two pore calcium channel protein 1 [Salmo salar]	1.48134	up	2.27514	up
type II cytoskeletal 8 [Salmo salar]	1.99876	up	2.72661	up
Tyrosineprotein phosphatase nonreceptor type 12 [Salmo salar]	1.42213	up	1.08852	up
tyrosylprotein sulfotransferase 1 [Danio rerio]	1.29473	down	1.64348	down
TyrRS	1.32151	up	1.11043	down
U2 small nuclear ribonucleoprotein A [Salmo salar]	1.26265	down	2.10105	down
U3 small nucleolar ribonucleoprotein protein IMP3 [Oncorhynchus mykiss]	1.36066	down	1.63888	down
U3 small nucleolar RNAassociated protein 15 homolog [Salmo salar]	1.08364	down	1.77742	down
U6 snRNAassociated Smlike protein LSm4 [Salmo salar]	1.37763	down	1.63059	down
ubiquitin carboxyterminal hydrolase L1 [Monopterus albus]	1.56088	up	2.68889	up
Ubiquitin conjugation factor E4 A [Salmo salar]	1.30584	up	1.1814	up
ubiquitin specific protease 14 [Danio rerio]	1.00917	up	1.1496	down
Ubiquitinconjugating enzyme E2 B [Salmo salar]	1.83765	down	1.50399	down
Ubiquitinconjugating enzyme E2 R1 [Salmo salar]	2.1015	up	3.49814	up
ubiquitinlike modifier activating enzyme 3 [Danio rerio]	1.06739	down	1.24237	down
Ubiquitinlike protein 4A [Salmo salar]	1.22192	down	1.45788	down
UBX domaincontaining protein 2 [Salmo salar]	1.04922	down	1.10383	down
Ufm1specific protease 2 [Salmo salar]	1.39976	down	1.6113	down
Ulk1 protein [Danio rerio]	1.94887	up	2.63434	up
Uncharacterized protein C8orf59 homolog	1.30857	down	1.72246	down
UPF0184 protein C9orf16 homolog	1.45613	down	1.64729	down
urocortin 3 [Oryzias latipes]	1.08337	down	2.37564	up
Usp22 protein [Danio rerio]	1.17728	down	1.56928	down
Vacuolar protein sortingassociated protein 29 [Oncorhynchus mykiss]	1.58558	down	1.30266	down
Vacuolar protein sortingassociated protein 72 homolog [Salmo salar]	1.08327	down	1.30514	down
Vacuolar protein sortingassociating protein 4B [Salmo salar]	1.13399	down	1.65016	up
Vesselspecific 1 [Danio rerio]	1.91125	up	3.3589	up
VHSVinduced protein [Epinephelus coioides]	1.82243	down	5.76088	down
Vibrio sp. UST050418014 16S ribosomal RNA gene, partial sequence	1.84996	up	4.02639	up
WD repeat domain 20, isoform CRA_a [Rattus norvegicus]	1.45812	up	1.73749	up
WD repeat domain 5 [Danio rerio]	1.15855	down	1.3907	down
WD repeat, sterile alpha motif and Ubox domain containing 1, isoform CRA_c [Homo sapiens]	1.24519	up	1.54848	up
WD repeatcontaining protein 82 [Salmo salar]	1.23259	down	1.41744	down
Wdfy1 protein [Danio rerio]	1.84746	down	1.31331	down
wibg homolog [Salmo salar]	1.05496	down	1.6038	down
WiskottAldrich syndrome protein homolog [Salmo salar]	1.41915	down	1.08849	up
WW domain binding protein 11 [Xenopus (Silurana) tropicalis]	1.3216	up	1.10857	up
WW domain binding protein 4 (formin binding protein 21) [Xenopus (Silurana) tropicalis]	1.0262	down	1.45799	down
WW domain containing adaptor with coiledcoil [Danio rerio]	1.06964	up	1.25647	up
Xanthine dehydrogenase/oxidase [Salmo salar]	2.00723	up	3.19831	up
Xbox binding 1 [Mus musculus]	1.06675	down	1.99811	up
Xesp1 protein [Xenopus laevis]	1.21078	down	1.78885	up
yeast) [synthetic construct]	1.67735	up	1.37141	down
yippee protein [Pagrus major]	1.26913	down	1.92846	down
YQ007 protein [Salmo salar]	1.22272	down	1.52108	down
YY1 transcription factor [Xenopus (Silurana) tropicalis]	1.10646	up	1.47604	up
YY1 transcription factor a [Danio rerio]	1.04649	up	1.63713	up
Zfp93 protein [Mus musculus]	1.03298	down	1.38725	down
zinc binding protein 1 [Danio rerio]	1.14764	down	1.45244	down
zinc finger CCCH type containing 11Alike [Danio rerio]	1.78524	up	1.29237	up
zinc finger CCCHtype containing 10 [Xenopus (Silurana) tropicalis]	1.38996	down	1.84402	down
zinc finger CCCHtype containing 3 [Xenopus (Silurana) tropicalis]	1.74916	up	2.5048	up
zinc finger homeodomain 4, isoform CRA_c [Homo sapiens]	2.04225	up	2.7937	up
zinc finger protein 183 [Oryzias latipes]	1.05024	up	1.13882	down
zinc finger protein 287 [synthetic construct]	1.54051	down	2.20807	down
zinc finger protein 318 [Homo sapiens]	1.94955	up	1.00773	up
zinc finger protein 521 [Bos taurus]	2.10435	up	3.89765	up
Zinc finger protein 576 [Salmo salar]	1.04764	down	1.21569	down
Zinc finger protein 593 [Salmo salar]	1.34663	down	1.70473	down
zinc finger protein 94 [Rattus norvegicus]	1.51528	up	2.6903	up
Zinc finger, BED domain containing 4 [Danio rerio]	1.20352	up	1.48864	up
zinc finger, CCHC domain containing 4 (predicted), isoform CRA_b [Rattus norvegicus]	1.90847	up	2.72739	up
zinc finger, DHHC domain containing 7, isoform CRA_a [Rattus norvegicus]	1.36588	down	1.95413	down
zinc finger, SWIM domain containing 6 [Mus musculus]	1.46514	up	2.64088	up
zonadhesin [Saimiri sciureus]	2.06508	up	3.0218	up
ZPC5 [Cynoglossus semilaevis]	2.81716	up	1.96555	up

## Sheet: Table S7
Supplementary Table 7: Specific primers used by quantitative qRT-PCR
Gene name	Primer Fw	Primer Rv
glucose-6-phosphatase	ACGATGGAGAAAGCCCAGAA	GTTGAGGGGCGAGTGAAGAC
cd8	CACCAGCGTGTACTGCAACA	TCTGGTCGGCATGTGTTTTC
interleukin-6	CCTTCCACCAACTTCAGCAT	TGAATCTTGAGGGGATCTGG
lipoprotein lipase	ACGTTGCCAAGTTTGTGACC	TCCAGACCTGTGATCCTGCT
MHCI	CGATGGAACCTTCCAGATGA	CCTCGTTCACACCAGAGAGC
MHCII	ACAACATGAACGCTGAGCTG	CTCGTCCACAGAGTCATCCA
MX	AGGAAAGACAAACGCAATGG	TTCAGGTGCAGCATCAACTC
T-cell receptor beta chain	CTTCAATGGGACAGGAACGA	GTAGGAGAGCTTGGCGGTCT
troponin T 2	CCTTGTCAACCGAATCGAGA	TCCTTTTCCTCCGCAAGTCT
CD83	CACCAGCGTACTGCAACA	TCGGTCGGCATGTGTTTTC
GR	GTTTGTTGGCTCTGAATGTCTCG	GCTGCAAGGTGTTCTTCAAGAG
IL1	ATGCCCCAGGGGCTGGGC	CAGTTGCTGAAGGGAACAGAC
